# Supplementary material for: ChatGPT M.D.: Is there any room for generative AI in neurology?
Source: PLoS One. 2024 Oct 9;19(10):e0310028. doi: 10.1371/journal.pone.0310028 (PMC11463752; doi:10.1371/journal.pone.0310028)
Supplement: S1 Raw data — (XLSX) [file pone.0310028.s002.xlsx]

## Sheet: Raw_data
Case No.	Diagnosis	acute?	Experts						MDs						ChatGPT
			Neurologist I.	Neurologist II.	Neurologist III.	Neurologist IV.	Neurologist V.	Neurologist VI.	MD I.	MD II.	MD III.	MD IV.	MD V.	MD VI.	Top 1.	Top 2.	Top 3.	Top 4.	Top 5.
1.	acute stroke	yes	CASE CREATOR	acute stroke	acute stroke	acute stroke	acute stroke	acute stroke	acute stroke	acute stroke	acute stroke	acute stroke	acute stroke	acute stroke	acute stroke		transient ischemic attack	subarachnoid hemorrhage	seizure
2.	transient ischemic attack	yes		transient ischemic attack	transient ischemic attack	transient ischemic attack	transient ischemic attack	transient ischemic attack	transient ischemic attack	transient ischemic attack	transient ischemic attack	transient ischemic attack	transient ischemic attack	transient ischemic attack	transient ischemic attack	acute stroke	seizure	migraine with aura	psychiatric disorder
3.	acute stroke	yes		acute stroke	acute stroke	acute stroke	intracranial hemorrhage	acute stroke	acute stroke	acute stroke	acute stroke	acute stroke	subarachnoidal hemorrhage	acute stroke	acute stroke	subarachnoid hemorrhage	intracerebral hemorrhage	cardiac arrest	increased intracranial pressure
4.	meningitis	yes		meningitis	meningitis	meningeoencephalitis	meningitis	meningitis	meningitis	meningitis	meningitis	meningitis	meningitis	meningitis	meningitis	encephalitis	brain abscess	migraine	substance abuse or withrawal
5.	Guillain-Barré syndrome	yes		Guillain-Barré syndrome	Guillain-Barré syndrome	Guillain-Barré syndrome	acute motor axonal neuropathy	anterior spinal artery syndrome	amyotrophic lateral sclerosis	amyotrophic lateral sclerosis	Guillain-Barré syndrome	Guillain-Barré syndrome	demyelination	Guillain-Barré syndrome	Guillain-Barré syndrome	polyneuropathy	cervical spinal stenosis	myelitis	poliomyelitis
6.	sinus thrombosis	yes		sinus thrombosis	sinus thrombosis	sinus thrombosis	sinus thrombosis	migraine without aura	transient ischemic attack	sinus thrombosis	transient ischemic attack	sinus thrombosis	transient ischemic attack	sinus thrombosis	migraine with aura	transient ischemic attack	acute stroke	vertebrobasilar insufficiency	epileptic seizure
7.	myasthenia gravis	no		myasthenia gravis	myasthenia gravis	myasthenia gravis	myasthenia gravis	myasthenia gravis	myasthenia gravis	myasthenia gravis	myasthenia gravis	myasthenia gravis	myasthenia gravis	myasthenia gravis	myasthenia gravis	acute stroke	brainstem lesion	Lambert-Eaton syndrome	botulism
8.	amyotrophic lateral sclerosis	no		amyotrophic lateral sclerosis	amyotrophic lateral sclerosis	amyotrophic lateral sclerosis	amyotrophic lateral sclerosis	amyotrophic lateral sclerosis	amyotrophic lateral sclerosis	amyotrophic lateral sclerosis	amyotrophic lateral sclerosis	amyotrophic lateral sclerosis	amyotrophic lateral sclerosis	amyotrophic lateral sclerosis	amyotrophic lateral sclerosis	demyelination	spinal muscular atrophy	polyneuropathy	myasthenia gravis
9.	acute stroke	yes		acute stroke	acute stroke	acute stroke	acute stroke	acute stroke (BAO)	acute stroke	acute stroke	acute stroke	acute stroke	acute stroke	acute stroke	acute stroke	subarachnoid hemorrhage	intracerebral hemorrhage	meningitis	encephalitis
10.	demyelination	no		demyelination	demyelination	demyelination	demyelination	demyelination	demyelination	demyelination	acute stroke	demyelination	trigeminal neuralgy	demyelination	demyelination	transient ischemic attack	migraine-associated acute stroke	vitamin B12 deficiency	vasculitis
11.	Wernicke's encephalopathy	yes		Wernicke's encephalopathy	Wernicke's encephalopathy	Wernicke's encephalopathy	Wernicke's encephalopathy	Wernicke's encephalopathy	ammonia toxicity	Wernicke's encephalopathy	Wernicke's encephalopathy	Wernicke's encephalopathy	Wernicke's encephalopathy	Wernicke's encephalopathy	Wernicke's encephalopathy	alcoholic cerebellar degeneration	chronic alcoholism	hypertensive encephalopaty	diffuse Lewy body cognitive disorder
12.	migraine with aura	no		migraine with aura	migraine with aura	migraine with aura	migraine with aura	migraine with aura	migraine with aura	migraine with aura	migraine with aura	migraine with aura	migraine with aura	migraine with aura	migraine with aura	subarachnoid hemorrhage	temporal arteritis	acute sinusitis	cluster headache
13.	normal pressure hydrocephalus	no		normal pressure hydrocephalus	normal pressure hydrocephalus	normal pressure hydrocephalus	normal pressure hydrocephalus	parkinsonism	normal pressure hydrocephalus	normal pressure hydrocephalus	normal pressure hydrocephalus	neurodegenerative disease	Parkinson's disease	Parkinson's disease	dementia	Parkinson's disease	normal pressure hydrocephalus	acute stroke	diffuse Lewy body cognitive disorder
14.	polyneuropathy (chemotherapy-induced)	no		polyneuropathy (chemotherapy-induced)	polyneuropathy (chemotherapy-induced)	polyneuropathy (chemotherapy-induced)	polyneuropathy (chemotherapy-induced)	polyneuropathy (chemotherapy-induced)	brain metastasis	polyneuropathy (chemotherapy-induced)	polyneuropathy (chemotherapy-induced)	brain metastasis	polyneuropathy (chemotherapy-induced)	brain metastasis	polyneuropathy (chemotherapy-induced)	metabolic or electrolyte disturbance	vitamin B12 deficiency	vasculitic neuropathy	Guillain-Barré syndrome
15.	transient ischemic attack	yes		transient ischemic attack	transient ischemic attack	transient ischemic attack	transient ischemic attack	transient ischemic attack	transient ischemic attack	transient ischemic attack	transient ischemic attack	transient ischemic attack	hypertonic emergency state	transient ischemic attack	transient ischemic attack	acute stroke	hypertensive emergency	carotid artery stenosis	vertebrobasilar insufficiency
16.	optic neuritis	no		optic neuritis	optic neuritis	optic neuritis	optic neuritis	demyelination	demyelination	optic neuritis	acute stroke	brain tumor	tumor cerebri	hypophysis adenoma	optic neuritis	ischemic optic neuropathy	central retinal artery occlusion	posterior ischemic optic neuropathy	demyelination
17.	radiculopathy/discus herniationtion	yes		radiculopathy/discus herniationtion	radiculopathy/discus herniationtion	radiculopathy/discus herniationtion	radiculopathy/discus herniationtion	radiculopathy/discus herniationtion	radiculopathy/discus herniationtion	radiculopathy/discus herniationtion	radiculopathy/discus herniationtion	radiculopathy/discus herniationtion	radiculopathy/discus herniationtion	radiculopathy/discus herniationtion	radiculopathy/discus herniationtion	spinal stenosis	sciatica	transient ischemic attack	lumbar radiculopathy
18.	spinal cord compression	yes		spinal cord compression	spinal cord compression	spinal cord compression	spinal cord compression	spinal cord compression	spinal cord compression	brain metastasis (upper motor neuron lesion)	spinal cord compression	brain tumor (upper motor neuron damage)	spinal cord compression	spinal cord compression	spinal cord compression	demyelination	neurodegenerative disorder	vitamin B12 deficiency	Guillain-Barré syndrome
19.	optic nerve compression (neuroendocrine tumor)	no		optic nerve compression (neuroendocrine tumor)	optic nerve compression (neuroendocrine tumor)	optic nerve compression (neuroendocrine tumor)	left occipital lobe mass lesion	optic nerve compression (neuroendocrine tumor)	optic nerve compression (neuroendocrine tumor)	optic nerve compression (neuroendocrine tumor)	optic nerve compression (neuroendocrine tumor)	optic nerve compression (neuroendocrine tumor)	optic nerve compression (neuroendocrine tumor)	acute stroke	optic nerve compression (neuroendocrine tumor)	arteritic anterior ischemic optic neuropathy	giant cell arteritis	optic neuritis	tumor
20.	sinus thrombosis	yes		sinus thrombosis	sinus thrombosis	sinus thrombosis	sinus thrombosis	sinus thrombosis	sinus thrombosis	sinus thrombosis	acute stroke	sinus thrombosis	acute stroke	sinus thrombosis	migraine	subarachnoid hemorrhage	intracranial hypertension	sinusitis	temporal arteritis
21.	acute stroke	yes		acute stroke	acute stroke	acute stroke	acute stroke	acute stroke	acute stroke	acute stroke	acute stroke	acute stroke	acute stroke	acute stroke	acute stroke	vestibular neuronitis	vertebrobasilar insufficiency	anticoagulant-related bleeding	transient ischemic attack
22.	migraine without aura	no		migraine without aura	migraine without aura	migraine without aura	migraine without aura	migraine without aura	migraine without aura	migraine without aura	migraine without aura	migraine without aura	migraine without aura	migraine without aura	migraine without aura	tension headache	cluster headache	acute sinusitis	intracranial hypertension
23.	traumatic brain injury	yes		acute stroke	subdural hematoma	traumatic brain injury	intracranial hemorrhage	subdural hematoma	acute stroke	acute stroke	acute stroke	subdural hemorrhage	traumatic brain injury	traumatic brain injury	traumatic brain injury	transient ischemic attack	cerebrovascular accident	brain hemorrhage	cognitive impairment
24.	epilepsy	yes		epilepsy	epilepsy	epilepsy	epilepsy	epilepsy	epilepsy	epilepsy	epilepsy	epilepsy	epilepsy	epilepsy	epilepsy	acute symptomatic seizure	CNS infection	non-convulsive status epilepticus	febrile seizure
25.	demyelination	no		demyelination	demyelination	demyelination	demyelination	demyelination	demyelination	demyelination	acute stroke	demyelination	demyelination	demyelination	peripheral neuropathy	Guillain-Barré syndrome	compression neuropathy	demyelination	vitamin B12 deficiency
26.	tension headace	no		tension headace	tension headace	tension headace	mixed tension migraine headache	tension headace	cluster headache	tension headace	tension headace	tension headace	tension headace	tension headace	migraine	tension headache	cluster headache	sinus headache	cervicogenic headache
27.	provoked seizure	yes		provoked seizure	provoked seizure	provoked seizure	provoked seizure	provoked seizure	provoked seizure	provoked seizure	provoked seizure	provoked seizure	provoked seizure	provoked seizure	provoked seizure	idiopathic epylepsy	structural brain lesion	metabolic disturbance	hypertensive encephalopathy
28.	acute stroke	yes		acute stroke	acute stroke	acute stroke	acute stroke	brain metastasis	acute stroke	brain metastasis	acute stroke	acute stroke	acute stroke	acute stroke	acute stroke	intracranial hemorrhage	brain metastasis	traumatic brain injury	metabolic encephalopathy
29.	Parkinson's disease	no		Parkinson's disease	Parkinson's disease	Parkinson's disease	Parkinson's disease	Parkinson's disease	Parkinson's disease	Parkinson's disease	Parkinson's disease	Parkinson's disease	Parkinson's disease	Parkinson's disease	Parkinson's disease	essential tumor	drug-induced tremor	multisystem atrophy	Wilson's disease
30.	Guillain-Barré syndrome	yes		Guillain-Barré syndrome	Guillain-Barré syndrome	Guillain-Barré syndrome	Guillain-Barré syndrome	Guillain-Barré syndrome	Guillain-Barré syndrome	Guillain-Barré syndrome	Guillain-Barré syndrome	Guillain-Barré syndrome	demyelination	Guillain-Barré syndrome	Guillain-Barré syndrome	demyelination	acute disseminated encephalomyelitis	transverse myelitis	spinal cord compression
31.	Creutzfeld-Jacob disease	no		Creutzfeld-Jacob disease	Creutzfeld-Jacob disease	Creutzfeld-Jacob disease	Creutzfeld-Jacob disease	Creutzfeld-Jacob disease	Creutzfeld-Jacob disease	Alzheimer's disease	frontotemporal dementia	Creutzfeld-Jacob disease	neurocognitive disturbance	Parkinson's disease	Creutzfeld-Jacob disease	Alzheimer's disease	Parkinson's disease dementia	Huntington's disease	multisystem atrophy
32.	tension headace	no		tension headace	tension headace	tension headace	tension headace	tension headace	chronic headache	tension headace	tension headace	tension headace	tension headace	tension headace	tension headace	migraine	medication overuse headache	cervicogenic headache	depression
33.	spinal cord compression / spondylodiscitis	yes		spinal cord compression / spondylodiscitis	spinal cord compression / spondylodiscitis	spinal cord compression / spondylodiscitis	spinal cord compression / spondylodiscitis	spinal cord compression / spondylodiscitis	spinal cord compression / spondylodiscitis	spinal cord compression / spondylodiscitis	myelitis	spinal cord compression / spondylodiscitis	spinal cord compression / spondylodiscitis	spinal cord compression / spondylodiscitis	spinal cord compression / spondylodiscitis	spinal stenosis	osteoporotic vertebral fracture	phyelonephritis	diabetic neuropathy
34.	stiff person syndrome	no		cervical myelopathy	spinal tumor	cervical myelopathy	cervical myelopathy	stiff person syndrome	central motor neuron degeneration	upper motor neuron disease	Guillain-Barré syndrome	spinal tumor	myelopathy	amyotrophic lateral sclerosis	spinal cord compression	demyelination	amyotrophic lateral sclerosis	Parkinson's disease	peripheral neuropathy
35.	Lambert-Eaton myasthenia syndrome	no		Lambert-Eaton myasthenia syndrome	Lambert-Eaton myasthenia syndrome	brain metastasis	Lambert-Eaton myasthenia syndrome	paraneoplasy	amyotrophic lateral sclerosis	amyotrophic lateral sclerosis	polyneuropathy	brain metastasis	brain metastasis	brain metastasis	Lambert-Eaton myasthenia syndrome	amyotrophic lateral sclerosis	myasthenia gravis	demyelination	spinal cord compression
36.	vertebrobasilaris insufficiency	yes		vertebrobasilaris insufficiency	vertebrobasilaris insufficiency	vertebrobasilaris insufficiency	vertebrobasilaris insufficiency	vertebrobasilaris insufficiency	vertebrobasilaris insufficiency	vertebrobasilaris insufficiency	vertebrobasilaris insufficiency	vertebrobasilaris insufficiency	acute stroke	vertebrobasilaris insufficiency	vertebrobasilaris insufficiency	vestibular migraine	benign positional paroxymal vertigo (BBPV)	hypoglycemia	hypertension
37.	subarachnoid hemorrhage (aneurysm rupture)	yes		acute stroke (hemorrhagic)	subarachnoid hemorrhage (aneurysm rupture)	subarachnoid hemorrhage (aneurysm rupture)	subarachnoid hemorrhage (aneurysm rupture)	subarachnoid hemorrhage (aneurysm rupture)	subarachnoid hemorrhage (aneurysm rupture)	subarachnoid hemorrhage (aneurysm rupture)	acute stroke (hemorrhagic)	subarachnoid hemorrhage (aneurysm rupture)	hemorrhagic acute stroke	subarachnoid hemorrhage (aneurysm rupture)	subarachnoid hemorrhage (aneurysm rupture)	acute stroke	intracerebral hemorrhage	traumatic brain injury	other causes of coma
38.	spinal muscular atrophy type 4	no		myopathy	Pompe disease	myopathy (hereditary, autosomal dominant susp.)	myopathia / herediter polyneuropathy	polyneuropathy	amyotrophic lateral sclerosis	amyotrophic lateral sclerosis	amyotrophic lateral sclerosis	myopathy	myositis	amyotrophic lateral sclerosis	spinal muscular atrophy type 4	spinal cord compression	chronic inflammatory demyelinating polyneuropathy (CIDP)	demyelination	myasthenia gravis
39.	acute stroke	yes		acute stroke	acute stroke	acute stroke	acute stroke	acute stroke	acute stroke	amyotrophic lateral sclerosis	acute stroke	acute stroke	acute stroke	transient ischemic attack	acute stroke	transient ischemic attack	brain tumor	demyelination	hypothyroid myopathy
40.	chronic inflammatory demyelinating polyneuropathy (CIDP)	no		cervical radiculopathy	chronic inflammatory demyelinating polyneuropathy (CIDP)	chronic inflammatory demyelinating polyneuropathy (CIDP)	cervical discus herniation	cervical lesion	brain tumor	demyelination	peripheral neuropathy	cervical discus herniation	demyelination	cervical discus herniation	amyotrophic lateral sclerosis	multifocal motor neuropathy	monomelic amyotrophy	cervical radiculopathy	braichial plexopathy
41.	sinus thrombosis	yes	sinus thrombosis	CASE CREATOR	sinus thrombosis	sinus thrombosis	sinus thrombosis	sinus thrombosis	sinus thrombosis	sinus thrombosis	migraine headache	sinus thrombosis	tension headace	sinus thrombosis	migraine headache	tension headache	cluster headache	acute sinusitis	giant cell arteritis
42.	subarachnoid hemorrhage	yes	subarachnoid hemorrhage		subarachnoid hemorrhage	subarachnoid hemorrhage	subarachnoid hemorrhage	subarachnoid hemorrhage	subarachnoid hemorrhage	subarachnoid hemorrhage	subarachnoid hemorrhage	subarachnoid hemorrhage	subarachnoid hemorrhage	meningitis	subarachnoid hemorrhage	thunderclap headache	meningitis	cluster headache	temporal arteritis
43.	symptomatic epilepsy	yes	symptomatic epilepsy		symptomatic epilepsy	symptomatic epilepsy	symptomatic epilepsy	brain metastasis	symptomatic epilepsy	symptomatic epilepsy	symptomatic epilepsy	symptomatic epilepsy	symptomatic epilepsy	symptomatic epilepsy	acute stroke	symptomatic epilepsy	post-ictal state	transient ischemic attack	brain metastasis
44.	myasthenia gravis	no	myasthenia gravis		myasthenia gravis	myasthenia gravis	myasthenia gravis	myasthenia gravis	myasthenia gravis	myasthenia gravis	myasthenia gravis	myasthenia gravis	myasthenia gravis	myasthenia gravis	myasthenia gravis	Parkinson's disease	acute stroke	demyelination	brainstem lesion
45.	demyelination	no	demyelination		demyelination	demyelination	demyelination	demyelination	demyelination	demyelination	demyelination	demyelination	demyelination	brainstem lesion	demyelination	acute disseminated encephalomyelitis	neuromyelitis optica (NMO)	Guillain-Barré syndrome	acute stroke
46.	Parkinson's disease	no	Parkinson's disease		Parkinson's disease	diffuse Lewy body cognitive disorder	Parkinson's disease	Parkinson's disease	Parkinson's disease	Parkinson's disease	Parkinson's disease	Parkinson's disease	Parkinson's disease	Parkinson's disease	Parkinson's disease	essential tumor	multisystem atrophy	progressive supranuclear plasy	diffuse Lewy body cognitive disorder
47.	amyotrophic lateral sclerosis	no	amyotrophic lateral sclerosis		amyotrophic lateral sclerosis	amyotrophic lateral sclerosis	amyotrophic lateral sclerosis	amyotrophic lateral sclerosis	amyotrophic lateral sclerosis	amyotrophic lateral sclerosis	amyotrophic lateral sclerosis	amyotrophic lateral sclerosis	myasthenia gravis	amyotrophic lateral sclerosis	amyotrophic lateral sclerosis	motoneuron disease	multifocal motor neuropathy	myasthenia gravis	spinal cord lesion
48.	Guillain-Barré syndrome	yes	Guillain-Barré syndrome		Guillain-Barré syndrome	Guillain-Barré syndrome	Guillain-Barré syndrome	Guillain-Barré syndrome	Guillain-Barré syndrome	Guillain-Barré syndrome	Guillain-Barré syndrome	Guillain-Barré syndrome	Guillain-Barré syndrome	Guillain-Barré syndrome	Guillain-Barré syndrome	acute anterior poliomyelitis	acute disseminated encephalomyelitis	cervical spinal cord injury	radiculopathy
49.	transient ischemic attack	yes	transient ischemic attack		non-motor focal epilepsy	transient ischemic attack	symptomatic epilepsy	transient ischemic attack	transient ischemic attack	meningeoma-induced speech impairment	transient ischemic attack	transient ischemic attack	meningeoma recidiva	transient ischemic attack	transient ischemic attack	acute stroke	vascular dementia	vertebrobasilar insufficiency	complex migraine
50.	diabetic polyneuropathy	no	diabetic polyneuropathy		diabetic polyneuropathy	diabetic polyneuropathy	diabetic polyneuropathy	diabetic polyneuropathy	diabetic polyneuropathy	diabetic polyneuropathy	diabetic polyneuropathy	diabetic polyneuropathy	diabetic polyneuropathy	diabetic polyneuropathy	diabetic polyneuropathy	compression neuropathy	polyneuropathy	vitamin B12 deficiency	Guillain-Barré syndrome
51.	brain metastasis/acute stroke	yes	brain metastasis/acute stroke		brain metastasis/acute stroke	brain metastasis/acute stroke	brain metastasis/acute stroke	brain metastasis/acute stroke	brain metastasis/acute stroke	brain metastasis/acute stroke	brain metastasis/acute stroke	brain metastasis/acute stroke	brain metastasis/acute stroke	brain metastasis/acute stroke	brain metastasis/acute stroke		demyelination	migraine	peripheral nerve injury
52.	radiculopathy/discus herniation	yes	radiculopathy/discus herniation		radiculopathy/discus herniation	radiculopathy/discus herniation	radiculopathy/discus herniation	radiculopathy/discus herniation	peripheral nerve injury	radiculopathy/discus herniation	radiculopathy/discus herniation	radiculopathy/discus herniation	radiculopathy/discus herniation	radiculopathy/discus herniation	radiculopathy/discus herniation		sciatica	lumbar spinal stenosis	spinal nerve root compression
53.	meningoencephalitis	yes	meningoencephalitis		meningoencephalitis	meningoencephalitis	meningoencephalitis	meningoencephalitis	meningitis	meningitis	meningitis	meningitis	meningitis	meningitis	meningoencephalitis	encephalitis	brain abcess	acute stroke	substance abuse or withrawal
54.	transient ischemic attack	yes	transient ischemic attack		transient ischemic attack	transient ischemic attack	transient ischemic attack	transient ischemic attack	transient ischemic attack	transient ischemic attack	transient ischemic attack	transient ischemic attack	transient ischemic attack	transient ischemic attack	transient ischemic attack	acute stroke	vasculopathic episode	seizure	hypoglycemia
55.	acute stroke	yes	acute stroke		acute stroke	acute stroke	acute stroke	acute stroke	acute stroke	acute stroke	acute stroke	acute stroke	acute stroke	acute stroke	acute stroke	transient ischemic attack	cerebral hemorrhage	meningoencephalitis	brainstem infarction
56.	acute stroke	yes	acute stroke		acute stroke	acute stroke	acute stroke	acute stroke	acute stroke	acute stroke	acute stroke	acute stroke	acute stroke	acute stroke	acute stroke	intracranial hemorrhage	transient ischemic attack	cardiac embolism	cerebral venosus thrombosis
57.	acute stroke	yes	acute stroke		acute stroke	acute stroke	acute stroke	acute stroke	acute stroke	acute stroke	acute stroke	acute stroke	acute stroke	acute stroke	acute stroke	vertebrobasilar ischaemia	posterior circulation infarct	acute stroke	transient ischemic attack
58.	herpes zoster / herpetic neuralgia	no	herpes zoster / herpetic neuralgia		herpes zoster / herpetic neuralgia	herpes zoster / herpetic neuralgia	herpes zoster / herpetic neuralgia	herpes zoster / herpetic neuralgia	herpes zoster / herpetic neuralgia	herpes zoster / herpetic neuralgia	herpes zoster / herpetic neuralgia	herpes zoster / herpetic neuralgia	herpes zoster / herpetic neuralgia	herpes zoster / herpetic neuralgia	herpes zoster / herpetic neuralgia			other viral infection	allergic skin reaction
59.	transient global amnesia	no	transient global amnesia		transient ischemic attack	epilepsy	transient global amnesia	epilepsy	transient ischemic attack	absence seizure	transient ischemic attack	transient ischemic attack	transient ischemic attack	absence seizure	transient ischemic attack	complex partial seizure	metabolic disturbance	vasovagal syncope	transient global amnesia
60.	hepatic encephalopathy	no	hepatic encephalopathy		hepatic encephalopathy	hepatic encephalopathy	hepatic encephalopathy	hepatic encephalopathy	hepatic encephalopathy	hepatic encephalopathy	hepatic encephalopathy	chronic cranial bleeding	hepatic encephalopathy	Wernicke's encephalopathy	hepatic encephalopathy	delirium	exicosis	urinary tract infection	cerebrovascular accident
61.	acute stroke	yes	acute stroke		acute stroke	acute stroke	basilar artery occlusion	acute stroke	acute stroke	acute stroke	acute stroke	acute stroke	acute stroke	acute stroke	acute stroke	hypertensive emergency	subarachnoid hemorrhage	intracranial hemorrhage	seizure
62.	hypophysis adenoma	no	hypophysis adenoma		hypophysis adenoma	hypophysis adenoma	hypophysis adenoma	hypophysis adenoma	hypophysis adenoma	hypophysis adenoma	hypophysis adenoma	migraine	hypophysis adenoma	hypophysis adenoma	hypophysis adenoma	idiopathic intracranial hypertension	temporal arteritis	giant cell arteritis	ischemic optic neuropathy
63.	transient ischemic attack	yes	transient ischemic attack		transient ischemic attack	transient ischemic attack	transient ischemic attack	epilepsy	transient ischemic attack	transient ischemic attack	transient ischemic attack	transient ischemic attack	transient ischemic attack	transient ischemic attack	acute stroke	transient ischemic attack	demyelination	migraine with aura	Bell's plasy
64.	chronic inflammatory demyelinating polyneuropathy (CIDP)	no	chronic inflammatory demyelinating polyneuropathy (CIDP)		chronic inflammatory demyelinating polyneuropathy (CIDP)	chronic inflammatory demyelinating polyneuropathy (CIDP)	chronic inflammatory demyelinating polyneuropathy (CIDP)	chronic inflammatory demyelinating polyneuropathy (CIDP)	polyneuropathy	polyneuropathy	polyneuropathy	demyelination	Friedreich's disease	amyotrophic lateral sclerosis	chronic inflammatory demyelinating polyneuropathy (CIDP)	spinal cord disease	amyotrophic lateral sclerosis	demyelination	vitamin B12 deficiency
65.	provoked seizure	yes	provoked seizure		idiopathic generalized epilepsy	provoked seizure	convulsio episodica	epilepsy	epilepsy	provoked seizure	provoked seizure	epilepsy	provoked seizure	provoked seizure	provoked seizure				epileptic seizure
66.	tension headace	no	tension headace		tension headace	tension headace	tension headace	tension headace	chronic headache	tension headace	tension headace	tension headace	tension headace	tension headace	tension headace	migraine headache	cluster headache	sinus headache	cervicogenic headache
67.	medication overdose headache	no	medication overdose headache		chronic migraine without aura	medication overdose headache	medication overdose headache	chronic migraine	brain tumor	medication overdose headache	migraine	medication overdose headache	resistive migraine	medication overdose headache	medication overdose headache	migraine without aura	tension headache	cluster headache	new onset of a secondary headache disorder
68.	vestibular neuritis	no	benign paroxysmal postitional vertigo		vestibular neuritis	vestibular neuritis	vestibular neuritis	vestibular neuritis	benign paroxysmal postitional vertigo	benign paroxysmal postitional vertigo	acute stroke	perihperal vestibular lesion	vestibular neuritis	acusticus neurinoma	vestibular neuritis	benign paroxysmal postitional vertigo	Meniere's disease	labyrinthitis	acoustic neuroma
69.	Alzheimer's disease	no	Alzheimer's disease		Alzheimer's disease	Alzheimer's disease	Alzheimer's disease	Alzheimer's disease	Alzheimer's disease	Alzheimer's disease	Alzheimer's disease	Alzheimer's disease	neurocognitive disturbance	Alzheimer's disease	Alzheimer's disease	vascular dementia	diffuse Lewy body cognitive disorder	frontotemporal dementia	mild cognitive impairment
70.	frontotemporal dementia	no	frontotemporal dementia		frontotemporal dementia	frontotemporal dementia	frontotemporal dementia	frontotemporal dementia	brain tumor	behavioral and psychological symptoms in dementia	frontotemporal dementia	frontotemporal dementia	brain tumor	brain tumor	Alzheimer's disease	frontotemporal dementia	diffuse Lewy body cognitive disorder	vascular dementia	mild cognitive impairment
71.	Creutzfeld-Jacob disease	no	Creutzfeld-Jacob disease		Creutzfeld-Jacob disease	Creutzfeld-Jacob disease	Creutzfeld-Jacob disease	Creutzfeld-Jacob disease	brain tumor	dementia	Creutzfeld-Jacob disease	brain tumor	neurodenerative disorder	neurodegenerative disease	cerebellar ataxia syndrome	Alzheimer's disease	Parkinson's disease	frontotemporal dementia	multisystem atrophy
72.	Huntington's disease	no	Huntington's disease		Huntington's disease	Huntington's disease	Huntington's disease	Huntington's disease	Huntington's disease	Huntington's disease	Huntington's disease	demyelination	Huntington's disease	Huntington's disease	Huntington's disease	Sydenham disease	Wilson's disease	senile disease	drug-induced hyperkinesia
73.	cavernosus sinus thrombosis	yes	cavernosus sinus thrombosis		cavernosus sinus thrombosis	cavernosus sinus thrombosis	cavernosus sinus thrombosis	cavernosus sinus thrombosis	trigeminal ganglioneuritis	optic neuritis	cluster headache	neuritis	cavernosus sinus thrombosis	sinusitis-induced neuritis	cavernosus sinus thrombosis	ophtalmoplegic migraine	orbital cellulitis	Tolosa-Hunt syndrome	meningeoma
74.	acute stroke	yes	acute stroke		acute stroke	acute stroke	acute stroke	acute stroke	acute stroke	acute stroke	acute stroke	acute stroke	brain tumor	acute stroke	acute stroke	transient ischemic attack	cerebral venous sinus thrombosis	brain tumor	demyelination
75.	demyelination	no	demyelination		demyelination	demyelination	demyelination	demyelination	demyelination	demyelination	demyelination	tumor	spinal cord compression	demyelination	demyelination	transverse myelitis	demyelination	Guillain-Barré syndrome	spinal cord compression
76.	Wilson's disease	no	Wilson's disease		spinocerebellar ataxia type 1	Wilson's disease	Friedreich ataxia	Wilson's disease	Parkinson's disease	Parkinson's disease	demyelination	Huntington's disease	atypic parkinsonism	Parkinson's disease	Parkinson's disease	multisystem atrophy	essential tremor	spinocerebellar ataxia	progressive supranuclear plasy
77.	cauda equina syndrome	yes	cauda equina syndrome		discus herniation	cauda equina syndrome	conus medullaris syndrome	discus herniation	radiculopathy	spinal cord compression	myelitis transversa	lumbosacral discus herniation	discus disease	discus herniation	cauda equina syndrome	lumbar spinal stenosis	lumbar spondylosis	lumbar spondylolisthesis	discus disease
78.	cluster headache	no	cluster headache		cluster headache	cluster headache	cluster headache	cluster headache	tension headache	cluster headache	cluster headache	cluster headache	cluster headache	cluster headache	cluster headache	migraine	trigeminal neuralgy	sinus headache	tension headache
79.	amaurosis fugax	yes	amaurosis fugax		amaurosis fugax	amaurosis fugax	amaurosis fugax	amaurosis fugax	amaurosis fugax	amaurosis fugax	amaurosis fugax	amaurosis fugax	amaurosis fugax	amaurosis fugax	amaurosis fugax	migraine with aura	optic neuritis	hypertensive retinopathy	central retinal artery occlusion
80.	otogenic brain abscess	yes	otogenic brain abscess		sinus thrombosis	otogenic meningoencephalitis	otogenic brain abscess	otogenic brain abscess	meningitis	meningoencephalitis	meningitis	otogenic brain abscess	otogenic brain abscess	otogenic brain abscess	otogenic brain abscess	malignant otitis externa	meningitis	cerebral venosus thrombosis	acute stroke
81.	myasthenia gravis	no	myasthenia gravis	myasthenia gravis	CASE CREATOR	myasthenia gravis	myasthenia gravis	myasthenia gravis	myasthenia gravis	myasthenia gravis	myasthenia gravis	myasthenia gravis	myasthenia gravis	myasthenia gravis	myasthenia gravis	Lambert-Eaton myasthenic syndrome	demyelination	Parkinson's disease	progressive supranuclear plasy
82.	carpal tunnel syndrome	no	carpal tunnel syndrome	cervical polyradiculopathy		carpal tunnel syndrome	carpal tunnel syndrome	carpal tunnel syndrome	carpal tunnel syndrome	carpal tunnel syndrome	carpal tunnel syndrome	carpal tunnel syndrome	carpal tunnel syndrome	discus herniation	carpal tunnel syndrome	cervical radiculopathy	lumbar radiculopathy	peripheral neuropathy	demyelination
83.	critical illness polyneuropathy	no	critical illness polyneuropathy	critical illness polyneuropathy		critical illness polyneuropathy	critical illness polyneuropathy	critical illness polyneuropathy	acute stroke	posterior spinal artery syndrome	Guillain-Barré syndrome	lumbosacral neuropathy	peroneus tunnel syndrome	muscle atrophy	Guillain-Barré syndrome	critical illness polyneuropathy	diabetic neuropathy	Charcot-Marie-Tooth disease	hereditary neuropathy with liability to pressure palsies (HNPP)
84.	Guillain-Barré syndrome	yes	Guillain-Barré syndrome	Guillain-Barré syndrome		Guillain-Barré syndrome	Guillain-Barré syndrome	Guillain-Barré syndrome	Guillain-Barré syndrome	Guillain-Barré syndrome	Guillain-Barré syndrome	Guillain-Barré syndrome	myositis	Guillain-Barré syndrome	Guillain-Barré syndrome	chronic inflammatory demyelinating polyneuropathy (CIDP)	spinal cord compression	demyelination	vitamin B12 deficiency
85.	motoneuron disease	no	motoneuron disease	motoneuron disease		motoneuron disease	motoneuron disease	motoneuron disease	motoneuron disease	motoneuron disease	motoneuron disease	motoneuron disease	motoneuron disease	motoneuron disease	motoneuron disease	cervical radiculopathy	syringomyelia	multifocal motor neuropathy	Hirayama's disease
86.	chronic inflammatory demyelinating polyneuropathy (CIDP)	no	chronic inflammatory demyelinating polyneuropathy (CIDP)	chronic inflammatory demyelinating polyneuropathy (CIDP)		chronic inflammatory demyelinating polyneuropathy (CIDP)	chronic inflammatory demyelinating polyneuropathy (CIDP)	chronic inflammatory demyelinating polyneuropathy (CIDP)	chronic inflammatory demyelinating polyneuropathy (CIDP)	Guillain-Barré syndrome	Guillain-Barré syndrome	Guillain-Barré syndrome	myositis	chronic inflammatory demyelinating polyneuropathy (CIDP)	Guillain-Barré syndrome	chronic inflammatory demyelinating polyneuropathy (CIDP)	amyotrophic lateral sclerosis	polyomyositis	myasthenia gravis
87.	demyelination	no	demyelination	demyelination		demyelination	demyelination	demyelination	Guillain-Barré syndrome	demyelination	demyelination	demyelination	demyelination	demyelination	demyelination	Guillain-Barré syndrome	transverese myelitis	spinal cord compression	demyelination
88.	trigeminal neuralgy	no	trigeminal neuralgy	trigeminal neuralgy		trigeminal neuralgy	trigeminal neuralgy	trigeminal neuralgy	trigeminal neuralgy	trigeminal neuralgy	trigeminal neuralgy	trigeminal neuralgy	trigeminal neuralgy	cluster headache	trigeminal neuralgy	migraine with facial pain	cluster headache	sinusitis	dental pain
89.	migraine without aura	no	migraine without aura	migraine without aura		migraine without aura	migraine without aura	migraine without aura	migraine without aura	migraine without aura	migraine without aura	migraine without aura	migraine without aura	migraine without aura	migraine without aura	tension headache	sinus headache	cluster headache	medication overuse headache
90.	dystrophia myotonica	no	dystrophia myotonica	dystrophia myotonica		dystrophia myotonica	Cushing syndrome	dystrophia myotonica	genetic disorder	mitochondrial myopathy	myasthenia gravis	dystrophia myotonica	dystrophia myotonica	hereditary muscle weakness	dystrophia myotonica	facioscapulohumeral muscluar dystropy	limb girdle muscular dystropy	Becker muscular dystrophy	Emery-Dreifuss muscular dystrophy
91.	Tolosa-Hunt syndrome	no	neuritis retrobulbaris	Tolosa-Hunt syndrome		cavernosus sinus thrombosis	Tolosa-Hunt syndrome	Tolosa-Hunt syndrome	retrobulbar lesion / traumatic injury	optic neuritis	demyelination	acute stroke	Horner's syndrome	optic neuritis / cluster headache	ocular or periocular migraine	acute angle-closure glaucoma	orbital cellulitis	Tolosa-Hunt syndrome	orbital pseudomotor
92.	cluster headache	no	cluster headache	cluster headache		cluster headache	cluster headache	cluster headache	migraine	cluster headache	cluster headache	cluster headache	cluster headache	cluster headache	cluster headache	migraine	tension headache	sinus headache	trigeminal autonomic cephalalgia
93.	sinus thrombosis	yes	sinus thrombosis	sinus thrombosis		sinus thrombosis	sinus thrombosis	sinus thrombosis	sinus thrombosis	sinus thrombosis	acute stroke	acute stroke	acute stroke	sinus thrombosis	acute stroke	intracranial hemorrhage	migraine with aura	transient ischemic attack	brain tumor
94.	acute stroke	yes	acute stroke	acute stroke		acute stroke	acute stroke	acute stroke	acute stroke	acute stroke	acute stroke	acute stroke	acute stroke	acute stroke	acute stroke			cerebral venous sinus thrombosis	traumatic brain injury
95.	Wernicke's encephalopathy	yes	autoimmune encephalitis	Wernicke's encephalopathy		Wernicke's encephalopathy	Wernicke's encephalopathy	hyponatremia	hyperemesis gravidarum	Wernicke's encephalopathy	Wernicke's encephalopathy	hyperemesis gravidarum	vomint-induced exiccosis / hyponatremia	hyperemesis induced ionic disturbance	acute stroke	cerebellitis	Wernicke's encephalopathy	vestibular neuritis	migraine-associated vertigo
96.	titin-associated myasthenia gravis	no	steroid-induced myopathy	steroid-induced myopathy		steroid-induced myopathy	steroid-induced myopathy	steroid-induced myopathy	steroid-induced myopathy	steroid-induced myopathy	steroid-induced myopathy	steroid-induced myopathy	steroid-induced myositis	steroid-induced myopathy	autoimmune myositis	polymyalgia rheumatica	hypothyroid myopathy	hyperthyroid myopathy	infectious myopathy
97.	spinal muscular atrophy type 4	no	Pompe disease / mitochondrial myopathy	muscledystrophy		limb gridle muscledystrophy	hereditary polyneuropathy	limb girdle dystrophia	Becker's myodystrophy	hereditary muscular atrophy	demyelination	demyelination	spinal muscular atrophy type 4	hereditary myopathy	spinal muscular atrophy type 4	amyotrophic lateral sclerosis	polymyositis	inclusion body myositis	myotonic dystrophy
98.	spinal cord compression / tumor	yes	spinal cord compression / tumor	spinal cord compression / tumor		spinal cord compression / tumor	spinal cord compression / tumor	spinal cord compression / tumor	acute stroke	spinal cord compression / tumor	spinal cord compression / tumor	spinal cord compression / tumor	spinal cord compression / tumor	demyelination	spinal cord compression / tumor	demyelination	Guillain-Barré syndrome	transverse myelitis	aortic dissection with spinal cord ischemia
99.	migraine with aura	no	migraine with aura	migraine with aura		migraine with aura	migraine with aura	migraine with aura	transient ischemic attack	transient ischemic attack	migraine with aura	transient ischemic attack	transient ischemic attack	transient ischemic attack	transient ischemic attack	migraine with aura	seizure	hemiplegic migraine	medication side effect or viral illness
100.	mononeuritis multiplex (ANCA-vasculitis associated)	no	myositis	peripheral neuropathy		myositis	poliradiculopathy	polyneuropathy	acute stroke	immune-mediated neuropathy	peripheral neuropathy	myopathy	mononeuritis multiplex (ANCA-vasculitis associated)	immune-mediated polyneuropathy	mononeuritis multiplex (ANCA-vasculitis associated)	lumbar radiculopathy	peroneal nerve injury	peripheral neuropathy	sciatica
101.	demyelination	no	demyelination	sinus thrombosis		demyelination	demyelination	demyelination	encephalitis (or autoimmune)	brain lesion	acute stroke	intracranial hemorrhage	intracranial hemorrhage	sinus thrombosis	demyelination	acute stroke	brainstem lesion	myasthenia gravis	migraine with aura
102.	benign paroxysmal postitional vertigo (BPPV)	no	benign paroxysmal postitional vertigo (BPPV)	benign paroxysmal postitional vertigo (BPPV)		benign paroxysmal postitional vertigo (BPPV)	benign paroxysmal postitional vertigo (BPPV)	benign paroxysmal postitional vertigo (BPPV)	benign paroxysmal postitional vertigo (BPPV)	benign paroxysmal postitional vertigo (BPPV)	benign paroxysmal postitional vertigo (BPPV)	benign paroxysmal postitional vertigo (BPPV)	benign paroxysmal postitional vertigo (BPPV)	benign paroxysmal postitional vertigo (BPPV)	benign paroxysmal postitional vertigo (BPPV)	vestibular migraine	Meniere's disease	labyrinthitis	cervical vertigo
103.	mitochondrial myopathy	no	amyotrophic lateral sclerosis	amyotrophic lateral sclerosis		amyotrophic lateral sclerosis	amyotrophic lateral sclerosis	cervical lesion	amyotrophic lateral sclerosis	mitochondrial myopathy	amyotrophic lateral sclerosis	demyelination	pseudobulbar paralysis	amyotrophic lateral sclerosis	amyotrophic lateral sclerosis	mitochondrial myopathy	cervical radiculopathy	plexopathy	spinal muscular atrophy
104.	Creutzfeld-Jacob disease	no	Creutzfeld-Jacob disease	Creutzfeld-Jacob disease		Creutzfeld-Jacob disease	primer progressive aphasia	Creutzfeld-Jacob disease	brain tumor	dementia	Creutzfeld-Jacob disease	fast-paced neurodegeneration (infection?)	Huntington's disease	early-onset Alzheimer's disease	Creutzfeld-Jacob disease	frontotemporal dementia	primary progressive aphasia	Huntington's disease	Alzheimer's disease
105.	epilepsy	yes	epilepsy	epilepsy		epilepsy	epilepsy	epilepsy	brain tumor	epilepsy	epilepsy	epilepsy	meningeoma progression	epilepsy	epilepsy	acute stroke	brain tumor	Parkinson's disease	demyelination
106.	acute stroke	yes	acute stroke	acute stroke		acute stroke	acute stroke	acute stroke	acute stroke	acute stroke	acute stroke	acute stroke	acute stroke	acute stroke	acute stroke		transient ischemic attack	atrial fibrillation-related embolism	intracranial hemorrhage
107.	conus medullaris syndrome	yes	cauda equina syndrome	conus medullaris syndrome		cauda equina syndrome	conus medullaris syndrome	cauda equina syndrome	traumatic injury	cauda equina syndrome	myelitis transversa	lumbosacral discus herniation	discus herniation	discus herniation	cauda equina syndrome	spinal cord compression	spinal cord injury	demyelination	diabetic neuropathy
108.	autoimmune encephalitis	no	autoimmune encephalitis	autoimmune encephalitis		autoimmune encephalitis	autoimmune encephalitis	autoimmune encephalitis	epilepsy	autoimmune encephalitis	epilepsy	autoimmune encephalitis	Huntington's disease	rabies	epilepsy	autoimmune encephalitis	meningitis	brain tumor	metabolic disturbance
109.	acute stroke	yes	acute stroke	acute stroke		acute stroke	acute stroke	acute stroke	benign positional paroxymal vertigo (BBPV)	acute stroke	benign positional paroxymal vertigo (BBPV)	acute stroke	acute stroke	acute stroke	benign positional paroxymal vertigo (BBPV)	vestibular neuritis	Menirer's disease	migraine-associated vertigo	acute stroke
110.	Pompe disease	no	mitochondrial myopathy	systemic lupus erythematosus		dermatomyositis	polymiositis	myositis	mitochondrial myopathy	autoimmune myopathy	myositis	myositis	fibromyalgia	congenital myopathia	benign fasciculation syndrome	fibromyalgia	polymyositis	demyelination	myotonic dystrophy
111.	neuroborreliosis	no	neuroborreliosis	polyneuropathy		sensory polyneuropathy	neuroborreliosis	polyneuropathy	demyelination	polyneuropathy	polyneuropathy	neuropathy	preihperal artery occulsion induced vascular disease	infection-induced polyneuropathy	polyneuropathy	demyelination	vitamin B12 deficiency	diabetic neuropathy	neuroborreliosis
112.	subdural hematoma	yes	subdural hematoma	traumatic brain injury		subdural hematoma	subdural hematoma	subdural hematoma	acute stroke	subdural hematoma	acute stroke	acute stroke	subdural hematoma	subdural hematoma	acute stroke		traumatic brain injury	brain tumor	peripheral nerve injury
113.	meningitis	yes	meningitis	meningitis		meningitis	meningitis	meningitis	meningitis	meningitis	meningitis	meningitis	meningitis	meningitis	meningitis	encephalitis	cerebral abscess	septicemia	brain tumor
114.	brain tumor	no	brain tumor	brain tumor		sinus thrombosis	demyelination	demyelination	brain tumor	brain tumor	acute stroke	demyelination	brain tumor	brain tumor	acute stroke	brain tumor	demyelination	traumatic brain injury	infection of the central nervous system
115.	posterior reversible leukoencephalopathy syndrome (PRES)	yes	meningeoencephalitis	posterior reversible leukoencephalopathy syndrome (PRES)		posterior reversible leukoencephalopathy syndrome (PRES)	intracranial hemorrhage	posterior reversible leukoencephalopathy syndrome (PRES)	acute stroke	hypertensive encephalopathy	acute stroke	hemorrhagic acute stroke-induced seizure	acute stroke	acute stroke	posterior reversible leukoencephalopathy syndrome (PRES)		acute stroke	acute hypertensive crisis	migraine with aura
116.	subarachnoidal hemorrhage	yes	subarachnoidal hemorrhage	subarachnoidal hemorrhage		subarachnoidal hemorrhage	subarachnoidal hemorrhage	subarachnoidal hemorrhage	subarachnoidal hemorrhage	subarachnoidal hemorrhage	subarachnoidal hemorrhage	subarachnoidal hemorrhage	subarachnoidal hemorrhage	subarachnoidal hemorrhage	acute stroke	intracrainal hemorrhage	subarachnoid hemorrhage	hypertensive encephalopaty	migraine with aura
117.	neurofibromatosis	no	neurofibromatosis	neurofibromatosis		neurofibromatosis	neurofibromatosis	neurofibromatosis	epilepsy	neurofibromatosis	epilepsy	epilepsy	neurofibromatosis	myelofibrosis	neurofibromatosis	epilepsy	drug-induced seizure	non-epileptic seizure	cerebral arteriovenosus malformation
118.	pseudotumor cerebri	no	pseudotumor cerebri	intracranial tumor		pseudotumor cerebri	meningeooma	sinus thrombosis	brain tumor	brain tumor	demyelination	brain tumor	brain tumor	brain tumor	optic neuritis	idiopathic intracranial hypertension	brain tumor	ischemic optic neuropathy	demyelination
119.	somatization	no	somatization	somatization		somatization	somatization	somatization	somatization	somatization	somatization	depression and TIA	somatization	somatization	somatization			depression	anxiety syndrome
120.	brain metastasis	no	brain metastasis	brain metastasis		brain metastasis	brain metastasis	brain metastasis	acute stroke	brain metastasis	polyneuropathy	brain metastasis	brain metastasis	brain metastasis	brain metastasis	acute stroke	radiation-induced neuropathy	chemotheraphy-induced neuropathy	infection
121.	amyotrophic lateral sclerosis	no	amyotrophic lateral sclerosis	amyotrophic lateral sclerosis	amyotrophic lateral sclerosis	CASE CREATOR	amyotrophic lateral sclerosis	amyotrophic lateral sclerosis	amyotrophic lateral sclerosis	amyotrophic lateral sclerosis	amyotrophic lateral sclerosis	amyotrophic lateral sclerosis	amyotrophic lateral sclerosis	amyotrophic lateral sclerosis	amyotrophic lateral sclerosis	cervical spondylitis	brachial plexopathy	myasthenia gravis	acute stroke
122.	Parkinson's disease	no	Parkinson's disease	Parkinson's disease	Parkinson's disease		Parkinson's disease	Parkinson's disease	Parkinson's disease	Parkinson's disease	Parkinson's disease	Parkinson's disease	Parkinson's disease	Parkinson's disease	Parkinson's disease	essential tumor	multisystem atrophy	dystonic tremor	medication induced parkinsonism
123.	paraneoplastic cerebellar degeneration	no	paraneoplastic cerebellar degeneration	paraneoplastic cerebellar degeneration	meningitis carcinomatosa		paraneoplastic cerebellar degeneration	paraneoplastic cerebellar degeneration	paraneoplastic cerebellar degeneration	paraneoplastic cerebellar degeneration	paraneoplastic cerebellar degeneration	acute stroke	cerebellar acute stroke	cerebellar infarction	cerebellar metastasis	paraneoplastic cerebellar degeneration	cerebellar degeneration	brainstem metastasis	demyelination
124.	episodic ataxia type 2	no	episodic ataxia type 2	episodic ataxia type 2	spinocerebellar ataxia type 3		episodic ataxia type 2	episodic ataxia type 2	genetic disorder	cerebellar degeneration	hereditary ataxia	hereditary ampullary disease / vestibular lesion	Brugada's syndrome	cerebellar-pons neurinoma	episodic ataxia type 2	vestibular migraine	benign paroxysmal postitional vertigo	spinocerebellar ataxia	demyelination
125.	progressive supranuclear palsy	no	progressive supranuclear palsy	progressive supranuclear palsy	multisystemic atrophy		progressive supranuclear palsy	progressive supranuclear palsy	Parkinson's disease	Parkinson's disease	Parkinson's disease	Parkinson's disease	Parkinson's disease	neurodegenerative disease	Parkinson's disease	multisystem atrophy	progressive supranuclear palsy	diffuse Lewy body cognitive disorder	corticobasal degeneration
126.	Creutzfeld-Jacob disease	no	Creutzfeld-Jacob disease	Creutzfeld-Jacob disease	Creutzfeld-Jacob disease		Creutzfeld-Jacob disease	Creutzfeld-Jacob disease	Creutzfeld-Jacob disease	frontotemporal dementia	acute stroke	Creutzfeld-Jacob disease	frontotemporal dementia	neurodegenerative disease	acute stroke	metabolic encephalopathy	neurodegenerative disease	traumatic brain injury	brain tumor
127.	cerebral autosomal dominant arteriopathy (CADASIL)	no	cerebral autosomal dominant arteriopathy (CADASIL)	cerebral autosomal dominant arteriopathy (CADASIL)	cerebral autosomal dominant arteriopathy (CADASIL)		cerebral autosomal dominant arteriopathy (CADASIL)	cerebral autosomal dominant arteriopathy (CADASIL)	vascular dementia (?)	postacute stroke dementia	acute stroke	acute stroke	vascular dementia	acute stroke	cerebral small vessel disease	Moyamoya disease	cerebral autosomal dominant arteriopathy (CADASIL)	vasculitis	atherosclerosis
128.	brain metastasis	no	brain metastasis	brain metastasis	brain metastasis		brain metastasis	brain metastasis	brain metastasis	brain metastasis	acute stroke	brain metastasis	brain metastasis	brain metastasis	brain metastasis	intracranial hemorrhage	ischemic acute stroke	cerebral venosus thrombosis	meningeoma
129.	multisystem atrophy	no	multisystem atrophy	multisystem atrophy	multisystem atrophy		vascular parkinsonism	multisystem atrophy	Parkinson's disease	Parkinson's disease	Parkinson's disease	Parkinson's disease	multisystem atrophy	Parkinson's disease	multisystem atrophy	acute stroke	spinocerebellar ataxia	Parkinson's disease	normal pressure hydrocephalus
130.	Fabry's disease	no	immune polyneuropathy	polyneuropathy	hereditary transthyretin amyloidosis		Fabry's disease	Fabry's disease	diabetic neuropathy	polyneuropathy	polyneuropathy	acute stroke	polyneuropathy	polyneuropathy	polyneuropathy	small fiber neuropathy	post-acute stroke pain syndrome	diabetic neuropathy	Charcot-Marie-Tooth disease
131.	benign paroxysmal positional vertigo	no	benign paroxysmal positional vertigo	benign paroxysmal positional vertigo	benign paroxysmal positional vertigo		benign paroxysmal positional vertigo	benign paroxysmal positional vertigo	benign paroxysmal positional vertigo	benign paroxysmal positional vertigo	benign paroxysmal positional vertigo	central vestibular lesion	benign paroxysmal positional vertigo	benign paroxysmal positional vertigo	benign paroxysmal positional vertigo	vestibular neuritis	Meniere's disease	acustic neuroma	acute stroke
132.	Wernicke's encephalopathy	yes	Wernicke's encephalopathy	Wernicke's encephalopathy	Wernicke's encephalopathy		Wernicke's encephalopathy	hyponatremia	hyponatremia	Wernicke's encephalopathy	Wernicke's encephalopathy	infection	Wernicke's encephalopathy	hyperemesis gravidum induced ionic disbalance	Wernicke's encephalopathy	demyelination	acute disseminated encephalomyelitis	acute stroke	cerebellar tumor
133.	Friedreich's ataxia	no	Wilson's disease	Friedreich's ataxia	Friedreich's ataxia		Charcot-Marie-Tooth disease	Friedreich's ataxia	genetic disorder	Friedreich's ataxia	Friedreich's ataxia	amyotrophic lateral sclerosis	Friedreich's ataxia	demyelination	Friedreich's ataxia	Charcot-Marie-Tooth disease	spinocerebellar ataxia	hereditary neuropathy	Refsum disease
134.	essential tremor	no	essential tremor	essential tremor	essential tremor		essential tremor	essential tremor	Parkinson Plus	essential tremor	essential tremor	dystonic tremor	essential tremor	Wernicke's encephalopathy	essential tremor	Parkinson's disease	dystonic tremor	psychogenic tremor	cerebellar tremor
135.	superficial siderosis	no	idiopathic cerebellar degeneration	VP shunt overdrainage	progressive autosomal recessive ataxia deafness syndrome		Charcot-Marie-Tooth disease	superficial siderosis	vestibular injury or geneticdisorder	congenital neurological disease	benign paroxysmal postitional vertigo	hydrocephalus	vestibular schwannoma	hydrocephalus	VP shunt overdrainage	Meniere's disease	vestibular neuritis	cerebellar degeneration	migraine-associated vertigo
136.	corticobasal syndrome / corticobasal degeneration	no	vascular parkinsonism	corticobasal syndrome / corticobasal degeneration	corticobasal syndrome / corticobasal degeneration		multisystem atrophy	corticobasal syndrome / corticobasal degeneration	Parkinson Plus	parkinsonism	Parkinson's disease	temporal lobe tumor	parkinsonism	neurodegenerative disease	Parkinson's disease	progressive supranuclear plasy	multisystem atrophy	diffuse Lewy body cognitive disorder	corticobasal syndrome / corticobasal degeneration
137.	postinfectious cerebellitis	no	postinfectious cerebellitis	postinfectious cerebellitis	postinfectious cerebellitis		encephalitis	postinfectious cerebellitis	encephalitis	postinfectious cerebellitis	postinfectious cerebellitis	postinfectious cerebellitis	encephalitis	postinfectious encephalitis	postinfectious cerebellitis	demyelination	acute stroke	brain tumor	encephalitis
138.	ataxia telangiectasia	no	ataxia telangiectasia	ataxia telangiectasia	ataxia telangiectasia		ataxia telangiectasia	ataxia telangiectasia	ataxia telangiectasia	ataxia telangiectasia	ataxia telangiectasia	hereditary muscle dystrophy	ataxia telangiectasia	congenital myopathia	ataxia telangiectasia	Friedreich's ataxia	cerebellar atrophy	spinocerebellar ataxia	demyelination
139.	Niemann-Pick C	no	herditary ataxia	Wilson's disease	childhood-onset neurodegeneration with ataxia dystonia and gaze palsy (NADGP)		spinocerebellar ataxia	Niemann-Pick C	brain tumor	progressive supranuclear plasy	ataxia	dsytonia	focal dystonia	congenital myopathia	progressive supranuclear plasy	Wilson's disease	multisystem atrophy	Huntington's disease	cerebellar ataxia
140.	diffuse Lewy body cognitive disorder	no	diffuse Lewy body cognitive disorder	diffuse Lewy body cognitive disorder	diffuse Lewy body cognitive disorder		diffuse Lewy body cognitive disorder	diffuse Lewy body cognitive disorder	Parkinson Plus	diffuse Lewy body cognitive disorder	diffuse Lewy body cognitive disorder	Parkinson's disease	Parkinson's disease	Parkinson's disease	diffuse Lewy body cognitive disorder	Alzheimer's disease	Parkinson's disease with dementia	vascular dementia	normal pressure hydrocephalus
141.	Miller-Fisher syndrome	yes	Miller-Fisher syndrome	Miller-Fisher syndrome	Miller-Fisher syndrome		Miller-Fisher syndrome	Miller-Fisher syndrome	Miller-Fisher syndrome	Miller-Fisher syndrome	amyotrophic lateral sclerosis	Guillain-Barré syndrome	pseudobulbar paresis	immune-mediated polyneuropathy	Miller-Fisher syndrome	Guillain-Barré syndrome	acute stroke	myasthenia gravis	botulism
142.	cerebellar ataxia neuropathy vestibular areflexia syndrome (CANVAS)	no	hereditary ataxia	cerebellar ataxia neuropathy vestibular areflexia syndrome (CANVAS)	spinocerebellar ataxia type 4		cerebellar ataxia neuropathy vestibular areflexia syndrome (CANVAS)	hereditary ataxia	amyotrophic lateral sclerosis	hereditary neurological disease	spinocerebellar ataxia	genetic disorder	vestibular neuritis	demyelination	spinocerebellar ataxia	multisystem atrophy	cerebellar multisystem atrophy	autosomal dominant cerebellar ataxia	hereditary spastic paraplegia
143.	drug-induced secondary parkinsonism	no	drug-induced secondary parkinsonism	drug-induced extrapyramidal side effects	drug-induced secondary parkinsonism		unknown	drug-induced secondary parkinsonism	side effect of antipsychotics	drug-induced secondary parkinsonism	drug-induced secondary parkinsonism	drug-induced secondary parkinsonism	drug-induced secondary parkinsonism	drug-induced secondary parkinsonism	drug-induced secondary parkinsonism	Parkinson's disease	essential tremor	multisystem atrophy	progressive supranuclear plasy
144.	hereditary spastic paraparesis	no	hereditary spastic paraparesis	hereditary spastic paraparesis	hereditary spastic paraparesis		sitiff person syndrome	hereditary spastic paraparesis	stiff person syndrome	hereditary spastic paraparesis	demyelination	upper motor neuron degeneration	amyotrophic lateral sclerosis	congenital myopathia	hereditary spastic paraparesis	demyelination	spinal cord compression	amyotrophic lateral sclerosis	Charcot-Marie-Tooth disease
145.	Huntington's disease	no	Huntington's disease	Huntington's disease	Huntington's disease		Huntington's disease	Huntington's disease	Huntington's disease	Huntington's disease	Huntington's disease	Huntington's disease	parkinsonism	Huntington's disease	Huntington's disease	neuroacanthocytosis	Wilson's disease	benign hereditary disease	Sydenham disease
146.	cervical myelopathy (traumatic)	yes	cervical myelopathy (traumatic)	cervical myelopathy (traumatic)	cervical myelopathy (traumatic)		cervical myelopathy (traumatic)	cervical lesion	cervical myelopathy (traumatic)	alcohol-induced polyneuropathy	subarachnoidal hemorrhage	trauma-induced hematome	intracranial hemorrhage	subdural hematoma	cervical myelopathy (traumatic)	alcohol-related myopathy or neuropathy	Guillain-Barré syndrome	spinal cord compression	cervical spondylosis
147.	POLG-associated mitochondrial ataxia	no	hereditary ataxia	ataxia syndrome	Kears-Sayre syndrome		spinocerebellar ataxia	POLG-associated mitochondrial ataxia	demyelination	dystonic tremor	Parkinson's disease	demyelination	hereditary metabolic neuropathy	congenital neuropathia	essential tremor	Wilson's disease	dystonic tremor	cerebellar ataxia	demyelination
148.	sinus thrombosis	yes	sinus thrombosis	sinus thrombosis	sinus thrombosis		sinus thrombosis	sinus thrombosis	acute stroke	sinus thrombosis	acute stroke	acute stroke	acute stroke	sinus thrombosis	acute stroke		postpartum eclampsia	demyelination	brain tumor
149.	drug-induced cerebellar ataxia	no	drug-induced cerebellar ataxia	drug-induced cerebellar ataxia	myoclonic epilepsy ragged red fibers syndrome (MERFF)		antiepileptic drug intoxication	drug-induced cerebellar ataxia	drug-induced cerebellar ataxia	drug-induced cerebellar ataxia	drug-induced cerebellar ataxia	drug-induced cerebellar ataxia	Hashimoto's encephalopathy	epilepsy-induced lobar injuries	drug-induced cerebellar ataxia		paraneoplastic cerebellar degeneration	vitamin B12 deficiency	spinocerebellar ataxia
150.	Gilles de la Tourette syndrome	no	Gilles de la Tourette syndrome	Gilles de la Tourette syndrome	Gilles de la Tourette syndrome		Gilles de la Tourette syndrome	Gilles de la Tourette syndrome	not known	Gilles de la Tourette syndrome	Gilles de la Tourette syndrome	Gilles de la Tourette syndrome	Gilles de la Tourette syndrome	motoneuron disease / congenital neuropathy	Gilles de la Tourette syndrome	chronic motor tic disorder	transient tic disorder	stereotypic movement disorder	psyochogenic movement disorder
151.	spinocerebellar ataxia type 2	no	spinocerebellar ataxia type 2	hereditary ataxia	spinocerebellar ataxia type 2		spinocerebellar ataxia type 2	spinocerebellar ataxia type 2	Parkinson Plus	hereditary parkinsonism	Parkinson's disease	Huntington's disease	parkinsonism	hereditary neurodegenerative disease	spinocerebellar ataxia type 2	multisystem atrophy	acute stroke	olivopontocerebellar atrophy	progressive supranuclear plasy
152.	subarachnoidal hemorrhage	yes	subarachnoidal hemorrhage	subarachnoidal hemorrhage	subarachnoidal hemorrhage		subarachnoidal hemorrhage	subarachnoidal hemorrhage	subarachnoidal hemorrhage	acute stroke	subarachnoidal hemorrhage	subarachnoidal hemorrhage	subarachnoidal hemorrhage	subarachnoidal hemorrhage	subarachnoidal hemorrhage	acute stroke	aneurysmal rupture	hypertensive encephalopathy	traumatic brain injury
153.	spinocerebellar ataxia type 7	no	spinocerebellar ataxia type 7	spinocerebellar ataxia type 7	neuropathy ataxia and retinitis pigmentosa (NARP)		spinocerebellar ataxia type 7	hereditary ataxia	retinitis pigmentosa	cerebellar ataxia	spinocerebellar ataxia type 7	demyelination	retinitis pigmentosa	hereditary neuropathy	spinocerebellar ataxia type 7	demyelination	cerebellar acute stroke	vitamin B12 deficiency	paraneoplastic syndrome
154.	acute stroke	yes	acute stroke	acute stroke	acute stroke		acute stroke	acute stroke	acute stroke	demyelination	acute stroke	acute stroke	acute stroke	acute stroke	acute stroke	vestibular neuritis	demyelination	Wernicke's encephalopathy	brain tumor
155.	mitochondrial encephalomyopathy, lactic acidosis, acute stroke-like episodes (MELAS)	no	cerebral autosomal dominant arteriopathy	hereditary epilepsy syndrome	cerebral autosomal dominant arteriopathy (CADASIL)		mitochondrial encephalomyopathy, lactic acidosis, acute stroke-like episodes (MELAS)	mitochondrial encephalomyopathy, lactic acidosis, acute stroke-like episodes (MELAS)	hereditary neurological disease	hereditary neurological disease	acute stroke	acute stroke	acute stroke	post-acute stroke syndrome	acute stroke	complication of epilepsy	hereditary neurological disease	infectious or inflammatory neurological condition	metabolic disorder
156.	Guillain-Barré syndrome	yes	Guillain-Barré syndrome	Guillain-Barré syndrome	Guillain-Barré syndrome		Guillain-Barré syndrome	Guillain-Barré syndrome	Guillain-Barré syndrome	Guillain-Barré syndrome	Guillain-Barré syndrome	Guillain-Barré syndrome	a. spinalis posterior ischemy	Guillain-Barré syndrome	Guillain-Barré syndrome	transverse myelitis	demyelination	diabetic neuropathy	chronic inflammatory demyelinating polyneuropathy (CIDP)
157.	dystrophia myotonica type 1	no	hereditary amyloidosis	dystrophia myotonica type 1	dystrophia myotonica type 1		dystrophia myotonica type 1	dystrophia myotonica type 1	MELAS	hereditary myopathia	diabetic polyneuropathy	Friedreich's disease	dystrophia myotonica type 1	hereditary myopathy	dystrophia myotonica type 1	amyotrophic lateral sclerosis	spinal muscular atrophy	metabolic myopathy	myasthenia gravis
158.	carpal tunnel syndrome	no	carpal tunnel syndrome	carpal tunnel syndrome	carpal tunnel syndrome		carpal tunnel syndrome	carpal tunnel syndrome	carpal tunnel syndrome	carpal tunnel syndrome	carpal tunnel syndrome	carpal tunnel syndrome	carpal tunnel syndrome	carpal tunnel syndrome	carpal tunnel syndrome	cervical radiculopathy	ulnar nerve entrapment at the elbow	brachial plexus neuropathy	peripheral neuropathy
159.	hereditary neuropathy with liability to pressure plasies (HNPP)	no	hereditary neuropathy with liability to pressure plasies (HNPP)	periodic paralysis	hereditary neuropathy with liability to pressure plasies (HNPP)		hereditary neuropathy with liability to pressure plasies (HNPP)	hereditary neuropathy with liability to pressure plasies (HNPP)	hereditary neuropathy with liability to pressure plasies (HNPP)	hereditary neuropathy with liability to pressure plasies (HNPP)	mononeuropathia	periheral peroneus neuritis / neuropathy	hereditary peroneus plasy	hereditary neuropathy with liability to pressure plasies (HNPP)	hereditary neuropathy with liability to pressure plasies (HNPP)	lumbar radiculopathy	Charcot-Marie-Tooth disease	neuromuscular junction disorder	spinal cord injury
160.	normal pressure hydrocephalus	no	normal pressure hydrocephalus	normal pressure hydrocephalus	normal pressure hydrocephalus		normal pressure hydrocephalus	normal pressure hydrocephalus	normal pressure hydrocephalus	normal pressure hydrocephalus	normal pressure hydrocephalus	dementia (frontal?)	frontotemporal dementia	frontal lobe dementia	normal pressure hydrocephalus	Parkinson's disease	Alzheimer's disease	vascular dementia	diffuse Lewy body cognitive disorder
161.	subarachnoid hemorrhage	yes	acute stroke	acute stroke	subarachnoid hemorrhage	subarachnoid hemorrhage	CASE CREATOR	acute stroke	acute stroke	acute stroke	acute stroke	subarachnoid hemorrhage	acute stroke	subarachnoid hemorrhage	acute stroke		hypertensive encephalopathy	intracranial neoplasm	traumatic brain injury
162.	acute stroke	yes	acute stroke	acute stroke	acute stroke	acute stroke		acute stroke	acute stroke	alcohol intoxication	acute stroke	alcohol intoxication	alcohol intoxication	alcohol withdrawal-induced vertigo	alcohol intoxication	acute stroke	vestibular dysfunction	migraine with cerebellar symptoms	cerebral tumor
163.	demyelination	no	demyelination	demyelination	sclerosis tuberosa	demyelination		amyotrophic lateral sclerosis	amyotrophic lateral sclerosis	amyotrophic lateral sclerosis	myodystrophia	demyelination	demyelination	demyelination	demyelination	spinal cord compression	acute stroke	peripheral nerve lesion	myopathy
164.	transient global amnesia	no	hepatic encephalopathy	hepatic encephalopathy	transient global amnesia	transient global amnesia		hepatic encephalopathy	transient ischemic attack	hepatic encephalopathy	transient ischemic attack	transient ischemic attack	hepatic encephalopathy	hepatic encephalopathy	transient global amnesia	transient ischemic attack	migraine with aura	hypoglycemia	seizure
165.	somatization and tension headache	no	somatization and tension headache	somatization and tension headache	somatization and tension headache	somatization and tension headache		somatization and tension headache	somatization and tension headache	somatization and tension headache	somatization and tension headache	somatization and tension headache	carotioid artery stenosis	drug-induced headache	recurrent acute stroke	meningioma	migraine without aura	temporal arteritis	idiopathic intracranial hypertension
166.	intracranial hemorrhage (traumatic)	yes	intracranial hemorrhage (traumatic)	intracranial hemorrhage (traumatic)	intracranial hemorrhage (traumatic)	intracranial hemorrhage (traumatic)		intracranial hemorrhage (traumatic)	acute stroke	intracranial hemorrhage (traumatic)	acute stroke	acute stroke	intracranial hemorrhage (traumatic)	intracranial hemorrhage (traumatic)	intracranial hemorrhage (traumatic)	acute stroke	traumatic brain injury	subdural hemotoma	acute delirium
167.	convulsive seizure	yes	convulsive seizure	convulsive seizure	convulsive seizure	convulsive seizure		convulsive seizure	convulsive seizure	convulsive seizure	convulsive seizure	convulsive seizure	convulsive seizure	convulsive seizure	convulsive seizure	syncope	vasovagal reaction	hypoglycemia	non-epileptic seizure
168.	drug-induced secondary parkinsonism	no	drug-induced secondary parkinsonism	drug-induced extrapyramidal side effects	drug-induced secondary parkinsonism	drug-induced secondary parkinsonism		drug-induced secondary parkinsonism	drug-induced secondary parkinsonism	drug-induced secondary parkinsonism	drug-induced secondary parkinsonism	drug-induced secondary parkinsonism	Parkinson's disease	drug-induced secondary parkinsonism	drug-induced secondary parkinsonism	Parkinson's disease	normal pressure hydrocephalus	diffuse Lewy body cognitive disorder	progressive supranuclear plasy
169.	metabolic encephalopathy	no	metabolic encephalopathy	metabolic encephalopathy	metabolic encephalopathy	metabolic encephalopathy		metabolic encephalopathy	metabolic encephalopathy	metabolic encephalopathy	metabolic encephalopathy	metabolic encephalopathy	metabolic encephalopathy	metabolic encephalopathy	metabolic encephalopathy	alcohol withdrawal	hypoglycemia	encephalopathy	viral encephalitis
170.	acute stroke	yes	acute stroke	acute stroke	acute stroke	acute stroke		acute stroke	acute stroke	acute stroke	acute stroke	acute stroke	acute stroke	acute stroke	acute stroke		intracranial neoplasy	traumatic brain injury	encephalitis or meningitis
171.	meningitis	yes	meningitis	meningitis	meningitis	meningitis		meningitis	meningitis	meningitis	meningitis	meningitis	drug intoxication	hydrocephalus	traumatic brain injury	intracranial hemorrhage	meningitis	drug intoxication	encephalitis
172.	Wernicke's encephalopathy	yes	benign paroxysmal postitional vertigo	hepatic encephalopathy	Wernicke's encephalopathy	toxic cerebellar degeneration		Wernicke's encephalopathy	benign paroxysmal postitional vertigo	hepatic encephalopathy	alcoholic polyneuropathy	Wernicke's encephalopathy	intoxication (alcohol or BDZ)	Wernicke's encephalopathy	intoxication (alcohol or BDZ)	cerebral infarction	intoxication (alcohol or BDZ)	benign paroxysmal postitional vertigo	alcohol withdrawal syndrome
173.	hypoxic encephalopathy	yes	hypoxic encephalopathy	hypoxic encephalopathy	hypoxic encephalopathy	hypoxic encephalopathy		encephalitis	encephalitis	hypoxic encephalopathy	acute stroke	acute stroke	acute stroke	infection with neuropathy	acute stroke		COVID-19-related encephalopathy	COVID-19-related acute respiratory distress syndrome	sepsis-related encephalopathy
174.	provoked seizure / alcohol withrawal	yes	provoked seizure / alcohol withrawal	provoked seizure / alcohol withrawal	provoked seizure / alcohol withrawal	provoked seizure / alcohol withrawal		provoked seizure / alcohol withrawal	provoked seizure / alcohol withrawal	provoked seizure / alcohol withrawal	provoked seizure / alcohol withrawal	provoked seizure / alcohol withrawal	delirium tremens	provoked seizure / alcohol withrawal	provoked seizure / alcohol withrawal	generalized tonic-clonic seizure	essential tremor	essential tremor with dystonic posturing	drug withdrawal seizure
175.	acute stroke	yes	acute stroke	acute stroke	acute stroke	acute stroke		acute stroke	acute stroke	acute stroke	acute stroke	acute stroke	acute stroke	epidural hemorrhage	acute stroke		traumatic brain injury	brainstem encephalitis	Wernicke's encephalopathy
176.	brain metastasis	yes	acute stroke	brain metastasis	brain metastasis	brain metastasis		brain metastasis	brain metastasis	acute stroke	chemotherapy-induced polyneuropathy	acute stroke	brain metastasis	brain metastasis	brain metastasis	acute stroke	chemotherpy-induced neuropathy	demyelination	transient ischemic attack
177.	myasthenia gravis	no	myasthenia gravis	myasthenia gravis	myasthenia gravis	myasthenia gravis		myasthenia gravis	myasthenia gravis	myasthenia gravis	myasthenia gravis	myasthenia gravis	sinus cavernosus compression	myasthenia gravis	myasthenia gravis	oculopharyngeal muscular dystrophy	chronic progressive external ophtalmoplegia	Graves' disease	cerebrovascular accident
178.	sinus thrombosis	yes	sinus thrombosis	sinus thrombosis	sinus thrombosis	sinus thrombosis		sinus thrombosis	sinus thrombosis	sinus thrombosis	brain tumor	postpartum depression	postpartum migraine	sinus thrombosis	postpartum migraine	migraine headache	sinus thrombosis	subarachnoid hemorrhage	intracranial hypotension
179.	polymyalgia rheumatica	no	statin-induced myopathy	statin-induced myopathy	statin-induced myopathy	statin-induced myopathy		statin-induced myopathy	statin-induced myopathia	statin-induced myopathy	statin-induced myopathy	statin-induced myopathy	drug side effect (rabdomyolysis)	amyotrophic lateral sclerosis	polymyalgia rheumatica	rheumatoid arthritis	fibromyalgia	inflammatory myopathy	viral myositis
180.	diabetic polyneuropathy	no	diabetic polyneuropathy	diabetic polyneuropathy	diabetic polyneuropathy	diabetic polyneuropathy		diabetic polyneuropathy	diabetic polyneuropathy	diabetic polyneuropathy	diabetic polyneuropathy	diabetic polyneuropathy	diabetic polyneuropathy	diabetic polyneuropathy	diabetic polyneuropathy	demyelination	vitamin B12 deficiency	alcohol-related neuropathy	Charcot-Marie-Tooth disease
181.	amaurosis fugax	yes	amaurosis fugax	amaurosis fugax	amaurosis fugax	amaurosis fugax		amaurosis fugax	amaurosis fugax	amaurosis fugax	amaurosis fugax	amaurosis fugax	amaurosis fugax	amaurosis fugax	amaurosis fugax		carotid artery stenosis	ocular migraine	retinal detachment
182.	demyelination	no	demyelination	demyelination	demyelination	demyelination		demyelination	brain tumor	demyelination	demyelination	demyelination	congenital dislocated hip	congenital myopathy	demyelination			spinal cord compression	myelopathy of unknown origin
183.	autoimmune encephalitis	no	autoimmune encephalitis	autoimmune encephalitis	autoimmune encephalitis	autoimmune encephalitis		autoimmune encephalitis	acute stroke	schizophrenia	drog-induced psychosis	tumor	acute psychotic episode	antipsychotics-induced amnesia	acute psychotic episode	drug-induced extrapyramidal symptoms	delirium	drug-induced pyschotic disorder	major depression with psychotic features
184.	Guillain-Barré syndrome	yes	discus herniation	Guillain-Barré syndrome	Guillain-Barré syndrome	Guillain-Barré syndrome		Guillain-Barré syndrome	Guillain-Barré syndrome	Guillain-Barré syndrome	Guillain-Barré syndrome	discus herniation	discus herniation	discus herniation	discus herniation	cauda equina syndrome	diabetic neuropathy	demyelination	Guillain-Barré syndrome
185.	migraine with aura	no	migraine with aura	migraine with aura	migraine with aura	migraine with aura		migraine with aura	migraine with aura	migraine with aura	transient ischemic attack	migraine with aura	intracranial hemorrhage	transient ischemic attack	migraine with aura	transient ischemic attack	seizure	demyelination	occipital lobe seizure or lesion
186.	demyelination	no	pseudomotor cerebri	traumatic brain injury	retrobulbar hematoma	intracranial hemorrhage (traumatic)		intracranial hemorrhage	epidural hemorrhage	intracranial pressure increase due to head trauma	subdural hematoma	trauma	trauma-induced intracranial hemorrhage	nervus opticus injury around the right eye	subdural hematoma	demyelination	central retinal vein occlusion	idiopathic intracranial hypertension	carotid artery dissection
187.	recurrent parasellar meningeoma	no	recurrent parasellar meningeoma	recurrent parasellar meningeoma	epilepsy	recurrent parasellar meningeoma		recurrent parasellar meningeoma	recurrent parasellar meningeoma	recurrent parasellar meningeoma	epilepsy	recurrent parasellar meningeoma	recurrent parasellar meningeoma	recurrent parasellar meningeoma	acute stroke	intracranial hemorrhage	recurrent parasellar meningioma	post-radiation vasculopathy	transient ischemic attack
188.	progressive supranuclear palsy	no	progressive supranuclear palsy	progressive supranuclear palsy	progressive supranuclear palsy	progressive supranuclear plasy		progressive supranuclear palsy	amyotrophic lateral sclerosis	Tick-induced encephalitis	progressive supranuclear plasy	Parkinson's syndrome	chronic neuroborreliosis	Lyme encephalitis	progressive supranuclear plasy	multisystem atrophy	Parkinson's disease	diffuse Lewy body cognitive disorder	Lyme disease
189.	acute stroke	yes	acute stroke	acute stroke	acute stroke	acute stroke		acute stroke	acute stroke	acute stroke	acute stroke	acute stroke	acute stroke	acute stroke	acute stroke	brain tumor	demyelination	Wernicke's encephalopathy	diabetic neuropathy
190.	hand-knob stroke	yes	hand-knob stroke	hand-knob stroke	hand-knob stroke	hand-knob stroke		cervical neuropathy	brachial plexus injury	spinal cord compression (cervical region)	cervical discus herniation	trauma	diabetic polyneuropathy	cervical discopathy	cervical discopathy	cervical spondylosis	cervical discus herniation	carpal tunnel syndrome	cervical myelopathy
191.	vitamin B12 deficiency	no	tumor cerebi	diabetic polyneuropathy	normal pressure hydrocephalus	diabetic polyneuropathy		polyneuropathy	brain tumor	diabetic polyneuropathy	polyneuropathy	cerebellar insufficiency	funicular myelosis induced spinal ataxia	cerebellar acute stroke	diabetic peripheral neuropathy	diabetic polyneuropathy	small vessel disease of the brain	cerebellar acute stroke	spinocerebellar ataxia
192.	carpal tunnel syndrome	no	carpal tunnel syndrome	carpal tunnel syndrome	carpal tunnel syndrome	carpal tunnel syndrome		carpal tunnel syndrome	carpal tunnel syndrome	carpal tunnel syndrome	carpal tunnel syndrome	carpal tunnel syndrome	carpal tunnel syndrome	carpal tunnel syndrome	carpal tunnel syndrome	cervical radiculopathy	cubital tunnel syndrome	thoracic outlet syndrome	demyelination
193.	Bickerstaff encephalitis	yes	Miller-Fisher syndrome	acute immune-mediated polyneuropathy	Miller-Fisher syndrome	Lyme disease		Lyme disease	Lyme disease	Lyme disease	Lyme disease	Bell's paresis	trigeminal neuralgy	immune-mediated polyneuropathy	Lyme disease	Ramsay Hunt syndrome	Guillain-Barré syndrome	acute stroke	demyelination
194.	left pertrochanteric fracture	yes	left pertrochanteric fracture	left pertrochanteric fracture	left pertrochanteric fracture	left pertrochanteric fracture		left pertrochanteric fracture	left pertrochanteric fracture	left pertrochanteric fracture	left pertrochanteric fracture	left pertrochanteric fracture	left pertrochanteric fracture	hip luxation	discus herniation	spinal cord compression	left pertrochanteric fracture	lumbar spinal stenosis	peripheral nerve entrapment
195.	cervical radiculopathy	yes	cervical radiculopathy	cervical radiculopathy	cervical radiculopathy	cervical radiculopathy		cervical radiculopathy	cervical radiculopathy	cervical radiculopathy	cervical radiculopathy	cervical radiculopathy	cervical radiculopathy	subdural hematoma	cervical radiculopathy	cervical spondylitis	brachial plexopathy	cervical myelopathy	demyelination
196.	sleep apnea / Marfan's syndrome	no	sleep apnea / Marfan's syndrome	sleep apnea / Marfan's syndrome	sleep apnea / Marfan's syndrome	sleep apnea / Marfan's syndrome		sleep apnea / Marfan's syndrome	sleep apnea / Marfan's syndrome	insomnia	sleep apnea / Marfan's syndrome	sleep apnea / Marfan's syndrome	sleep apnea / Marfan's syndrome	sleep apnea / Marfan's syndrome	sleep apnea / Marfan's syndrome	cerebellar ataxia	hereditary gigantism	vitamin B12 deficiency	subacute combined degeneration of the spinal cord
197.	acute stroke	yes	acute stroke	acute stroke	acute stroke	acute stroke		acute stroke	acute stroke	acute stroke	acute stroke	acute stroke	acute stroke	acute stroke	acute stroke	intracerebral hemorrhage	subdural hematoma	brain tumor	traumatic brain injury
198.	cerebral tumor-related symptomatic epilepsy	yes	cerebral tumor-related symptomatic epilepsy	cerebral tumor-related symptomatic epilepsy	cerebral tumor-related symptomatic epilepsy	cerebral tumor-related symptomatic epilepsy		cerebral tumor-related symptomatic epilepsy	heart-valve disease-induced hypoperfusion / epilepsy	cerebral tumor-related symptomatic epilepsy	epilepsy	cerebral tumor-related symptomatic epilepsy	vasovagal syncope	cerebral tumor-related symptomatic epilepsy	vasovagal syncope	transient ischemic attack	cerebral tumor-related symptomatic epilepsy	cardiovascular disease	neurodegenerative disease
199.	infection / sepsis	yes	infection / sepsis	infection / sepsis	infection / sepsis	infection / sepsis		exicosis	meningeoencephalitis	meningitis	meningitis	encephalitis	meningitis	encephalitis	meningitis	encephalitis	infection / sepsis		acute exacerbation of Parkinson's disease
200.	acute symptomatic epileptic seizure (trauma induced)	yes	subdural hematoma	acute symptomatic epileptic seizure (trauma induced)	provoked seizure / alcohol withrawal	provoked seizure / alcohol withrawal		withdrawal seizure	acute symptomatic epileptic seizure (trauma induced)	acute symptomatic epileptic seizure (trauma induced)	acute symptomatic epileptic seizure (trauma induced)	acute symptomatic epileptic seizure (trauma induced)	intracranial hemorrhage	acute symptomatic epileptic seizure (trauma induced)	acute symptomatic epileptic seizure (trauma induced)			intracranial hemorhage	metabolic abnormality

## Sheet: Raw_data_processing
Case No.	Experts						MDs						ChatGPT					HARD?	Neurologist I. vs ChatGPT missed equivalency					Neurologist II. vs ChatGPT missed equivalency					Neurologist III. vs ChatGPT missed equivalency					Neurologist IV. vs ChatGPT missed equivalency					Neurologist V. vs ChatGPT missed equivalency					Neurologist VI. vs ChatGPT missed equivalency					MD I. vs ChatGPT missed equivalency
	Neurologist I.	Neurologist II.	Neurologist III.	Neurologist IV.	Neurologist V.	Neurologist VI.	MD I.	MD II.	MD III.	MD IV.	MD V.	MD VI.	Top 1.	Top 2.	Top 3.	Top 4.	Top 5.		Top 1.	Top 2.	Top 3.	Top 4.	Top 5.	Top 1.	Top 2.	Top 3.	Top 4.	Top 5.	Top 1.	Top 2.	Top 3.	Top 4.	Top 5.	Top 1.	Top 2.	Top 3.	Top 4.	Top 5.	Top 1.	Top 2.	Top 3.	Top 4.	Top 5.	Top 1.	Top 2.	Top 3.	Top 4.	Top 5.	Top 1.
1.	CASE CREATOR	1	1	1	1	1	1	1	1	1	1	1	1		0	0	0	0
2.		1	1	1	1	1	1	1	1	1	1	1	1	0	0	0	0	0
3.		1	1	1	0	1	1	1	1	1	0	1	1	0	0	0	0	0
4.		1	1	0	1	1	1	1	1	1	1	1	1	0	0	0	0	0
5.		1	1	1	0	0	0	0	1	1	0	1	1	0	0	0	0	0
6.		1	1	1	1	0	0	1	0	1	0	1	0	0	0	0	0	0																										0	0	0	0	0	0
7.		1	1	1	1	1	1	1	1	1	1	1	1	0	0	0	0	0
8.		1	1	1	1	1	1	1	1	1	1	1	1	0	0	0	0	0
9.		1	1	1	1	0	1	1	1	1	1	1	1	0	0	0	0	0
10.		1	1	1	1	1	1	1	0	1	0	1	1	0	0	0	0	0
11.		1	1	1	1	1	0	1	1	1	1	1	1	0	0	0	0	0
12.		1	1	1	1	1	1	1	1	1	1	1	1	0	0	0	0	0
13.		1	1	1	1	0	1	1	1	0	0	0	0	0	1	0	0	0																										0	0	0	0	0
14.		1	1	1	1	1	0	1	1	0	1	0	1	0	0	0	0	0
15.		1	1	1	1	1	1	1	1	1	0	1	1	0	0	0	0	0
16.		1	1	1	1	0	0	1	0	0	0	0	1	0	0	0	0	0
17.		1	1	1	1	1	1	1	1	1	1	1	1	0	0	0	0	0
18.		1	1	1	1	1	1	0	1	0	1	1	1	0	0	0	0	0
19.		1	1	1	0	1	1	1	1	1	1	0	1	0	0	0	0	0
20.		1	1	1	1	1	1	1	0	1	0	1	0	0	0	0	0	0
21.		1	1	1	1	1	1	1	1	1	1	1	1	0	0	0	0	0
22.		1	1	1	1	1	1	1	1	1	1	1	1	0	0	0	0	0
23.		0	0	1	0	0	0	0	0	0	1	1	1	0	0	0	0	0
24.		1	1	1	1	1	1	1	1	1	1	1	1	0	0	0	0	0
25.		1	1	1	1	1	1	1	0	1	1	1	0	0	0	1	0	0
26.		1	1	1	0	1	0	1	1	1	1	1	0	0	0	0	0	0																					0	0	0	0	0						0
27.		1	1	1	1	1	1	1	1	1	1	1	1	0	0	0	0	0
28.		1	1	1	1	0	1	0	1	1	1	1	1	0	0	0	0	0
29.		1	1	1	1	1	1	1	1	1	1	1	1	0	0	0	0	0
30.		1	1	1	1	1	1	1	1	1	0	1	1	0	0	0	0	0
31.		1	1	1	1	1	1	0	0	1	0	0	1	0	0	0	0	0
32.		1	1	1	1	1	0	1	1	1	1	1	1	0	0	0	0	0
33.		1	1	1	1	1	1	1	0	1	1	1	1	0	0	0	0	0
34.		0	0	0	0	1	0	0	0	0	0	0	0	0	0	0	0	0						0	0	0	0	0	0	0	0	0	0	0	0	0	0	0	0	0	0	0	0						0
35.		1	1	0	1	0	0	0	0	0	0	0	1	0	0	0	0	0
36.		1	1	1	1	1	1	1	1	1	0	1	1	0	0	0	0	0
37.		0	1	1	1	1	1	1	0	1	0	1	1	0	0	0	0	0
38.		0	0	0	0	0	0	0	0	0	0	0	1	0	0	0	0	1
39.		1	1	1	1	1	1	0	1	1	1	0	1	0	0	0	0	0
40.		0	1	1	0	0	0	0	0	0	0	0	0	0	0	0	0	0						0	0	0	1	0											0	0	0	0	0	0	0	0	0	0	0
41.	1	CASE CREATOR	1	1	1	1	1	1	0	1	0	1	0	0	0	0	0	0
42.	1		1	1	1	1	1	1	1	1	1	0	1	0	0	0	0	0
43.	1		1	1	1	0	1	1	1	1	1	1	0	1	0	0	0	0																										0	0	0	0	1
44.	1		1	1	1	1	1	1	1	1	1	1	1	0	0	0	0	0
45.	1		1	1	1	1	1	1	1	1	1	0	1	0	0	0	0	0
46.	1		1	0	1	1	1	1	1	1	1	1	1	0	0	0	0	0
47.	1		1	1	1	1	1	1	1	1	0	1	1	0	0	0	0	0
48.	1		1	1	1	1	1	1	1	1	1	1	1	0	0	0	0	0
49.	1		0	1	0	1	1	0	1	1	0	1	1	0	0	0	0	0
50.	1		1	1	1	1	1	1	1	1	1	1	1	0	0	0	0	0
51.	1		1	1	1	1	1	1	1	1	1	1	1		0	0	0	0
52.	1		1	1	1	1	0	1	1	1	1	1	1		0	0	0	0
53.	1		1	1	1	1	0	0	0	0	0	0	1	0	0	0	0	0
54.	1		1	1	1	1	1	1	1	1	1	1	1	0	0	0	0	0
55.	1		1	1	1	1	1	1	1	1	1	1	1	0	0	0	0	0
56.	1		1	1	1	1	1	1	1	1	1	1	1	0	0	0	0	0
57.	1		1	1	1	1	1	1	1	1	1	1	1	0	0	1	0	0
58.	1		1	1	1	1	1	1	1	1	1	1	1			0	0	0
59.	1		0	0	1	0	0	0	0	0	0	0	0	0	0	0	1	0											1	0	0	0	0	0	0	0	0	0						0	0	0	0	0	1
60.	1		1	1	1	1	1	1	1	0	1	0	1	0	0	0	0	0
61.	1		1	1	0	1	1	1	1	1	1	1	1	0	0	0	0	0
62.	1		1	1	1	1	1	1	1	0	1	1	1	0	0	0	0	0
63.	1		1	1	1	0	1	1	1	1	1	1	0	1	0	0	0	0																										0	0	0	0	0
64.	1		1	1	1	1	0	0	0	0	0	0	1	0	0	0	0	0
65.	1		0	1	0	0	0	1	1	0	1	1	1				0	0
66.	1		1	1	1	1	0	1	1	1	1	1	1	0	0	0	0	0
67.	1		0	1	1	0	0	1	0	1	0	1	1	0	0	0	0	0
68.	0		1	1	1	1	0	0	0	0	1	0	1	0	0	0	0	0
69.	1		1	1	1	1	1	1	1	1	0	1	1	0	0	0	0	0
70.	1		1	1	1	1	0	0	1	1	0	0	0	1	0	0	0	0																															0
71.	1		1	1	1	1	0	0	1	0	0	0	0	0	0	0	0	0																															0
72.	1		1	1	1	1	1	1	1	0	1	1	1	0	0	0	0	0
73.	1		1	1	1	1	0	0	0	0	1	0	1	0	0	0	0	0
74.	1		1	1	1	1	1	1	1	1	0	1	1	0	0	0	0	0
75.	1		1	1	1	1	1	1	1	0	0	1	1	0	0	0	0	0
76.	1		0	1	0	1	0	0	0	0	0	0	0	0	0	0	0	0											0	0	0	0	0						0	0	0	0	0						1
77.	1		0	1	0	0	0	0	0	0	0	0	1	0	0	0	0	0
78.	1		1	1	1	1	0	1	1	1	1	1	1	0	0	0	0	0
79.	1		1	1	1	1	1	1	1	1	1	1	1	0	0	0	0	0
80.	1		0	0	1	1	0	0	0	1	1	1	1	0	0	0	0	0
81.	1	1	CASE CREATOR	1	1	1	1	1	1	1	1	1	1	0	0	0	0	0
82.	1	0		1	1	1	1	1	1	1	1	0	1	0	0	0	0	0
83.	1	1		1	1	1	0	0	0	0	0	0	0	1	0	0	0	0																															0
84.	1	1		1	1	1	1	1	1	1	0	1	1	0	0	0	0	0
85.	1	1		1	1	1	1	1	1	1	1	1	1	0	0	0	0	0
86.	1	1		1	1	1	1	0	0	0	0	1	0	1	0	0	0	0
87.	1	1		1	1	1	0	1	1	1	1	1	0	0	0	0	1	0																															0
88.	1	1		1	1	1	1	1	1	1	1	0	1	0	0	0	0	0
89.	1	1		1	1	1	1	1	1	1	1	1	1	0	0	0	0	0
90.	1	1		1	0	1	0	0	0	1	1	0	1	0	0	0	0	0
91.	0	1		0	1	1	0	0	0	0	0	0	0	0	0	1	0	0	0	0	0	0	0											0	0	0	0	0											0
92.	1	1		1	1	1	0	1	1	1	1	1	1	0	0	0	0	0
93.	1	1		1	1	1	1	1	0	0	0	1	0	0	0	0	0	0
94.	1	1		1	1	1	1	1	1	1	1	1	1			0	0	0
95.	0	1		1	1	0	0	1	1	0	0	0	0	0	1	0	0	0	0	0	0	0	0																					0	0	0	0	0	0
96.	0	0		0	0	0	0	0	0	0	0	0	0	0	0	0	0	1	0	0	0	0	0	0	0	0	0	0						0	0	0	0	0	0	0	0	0	0	0	0	0	0	0	0
97.	0	0		0	0	0	0	0	0	0	1	0	1	0	0	0	0	1
98.	1	1		1	1	1	0	1	1	1	1	0	1	0	0	0	0	0
99.	1	1		1	1	1	0	0	1	0	0	0	0	1	0	0	0	0																															1
100.	0	0		0	0	0	0	0	0	0	1	0	1	0	0	0	0	1
101.	1	0		1	1	1	0	0	0	0	0	0	0	0	0	0	0	0						0	0	0	0	0																					0
102.	1	1		1	1	1	1	1	1	1	1	1	1	0	0	0	0	0
103.	0	0		0	0	0	0	1	0	0	0	0	0	1	0	0	0	1	1	0	0	0	0	1	0	0	0	0						1	0	0	0	0	1	0	0	0	0	0	0	0	0	0	1
104.	1	1		1	0	1	0	0	1	0	0	0	1	0	0	0	0	0
105.	1	1		1	1	1	0	1	1	1	0	1	1	0	0	0	0	0
106.	1	1		1	1	1	1	1	1	1	1	1	1		0	0	0	0
107.	0	1		0	1	0	0	0	0	0	0	0	0	0	0	0	0	0	1	0	0	0	0											1	0	0	0	0						1	0	0	0	0	0
108.	1	1		1	1	1	0	1	0	1	0	0	0	1	0	0	0	0																															1
109.	1	1		1	1	1	0	1	0	1	1	1	0	0	0	0	1	0																															1
110.	0	0		0	0	0	0	0	0	0	0	0	0	0	0	0	0	1	0	0	0	0	0	0	0	0	0	0						0	0	0	0	0	0	0	0	0	0	0	0	0	0	0	0
111.	1	0		0	1	0	0	0	0	0	0	0	0	0	0	0	1	0						1	0	0	0	0						0	0	0	0	0						1	0	0	0	0	0
112.	1	0		1	1	1	0	1	0	0	1	1	0		0	0	0	0						0	0	1	0	0																					1
113.	1	1		1	1	1	1	1	1	1	1	1	1	0	0	0	0	0
114.	1	1		0	0	0	1	1	0	0	1	1	0	1	0	0	0	0																0	0	0	0	0	0	0	0	0	0	0	0	1	0	0
115.	0	1		1	0	1	0	0	0	0	0	0	1		0	0	0	0
116.	1	1		1	1	1	1	1	1	1	1	1	0	0	0	0	0	0
117.	1	1		1	1	1	0	1	0	0	1	0	1	0	0	0	0	0
118.	1	0		1	0	0	0	0	0	0	0	0	0	0	0	0	0	0						0	0	0	0	0											0	0	0	0	0	0	0	0	0	0	0
119.	1	1		1	1	1	1	1	1	0	1	1	1			0	0	0
120.	1	1		1	1	1	0	1	0	1	1	1	1	0	0	0	0	0
121.	1	1	1	CASE CREATOR	1	1	1	1	1	1	1	1	1	0	0	0	0	0
122.	1	1	1		1	1	1	1	1	1	1	1	1	0	0	0	0	0
123.	1	1	0		1	1	1	1	1	0	0	0	0	1	0	0	0	0											0	0	0	0	0
124.	1	1	0		1	1	0	0	0	0	0	0	1	0	0	0	0	0
125.	1	1	0		1	1	0	0	0	0	0	0	0	0	1	0	0	0											0	0	0	0	0																1
126.	1	1	1		1	1	1	0	0	1	0	0	0	0	0	0	0	0
127.	1	1	1		1	1	0	0	0	0	0	0	0	0	1	0	0	0																															0
128.	1	1	1		1	1	1	1	0	1	1	1	1	0	0	0	0	0
129.	1	1	1		0	1	0	0	0	0	1	0	1	0	0	0	0	0
130.	0	0	0		1	1	0	0	0	0	0	0	0	0	0	0	0	0	0	0	0	0	0	1	0	0	0	0	0	0	0	0	0																0
131.	1	1	1		1	1	1	1	1	0	1	1	1	0	0	0	0	0
132.	1	1	1		1	0	0	1	1	0	1	0	1	0	0	0	0	0
133.	0	1	1		0	1	0	1	1	0	1	0	1	0	0	0	0	0
134.	1	1	1		1	1	0	1	1	0	1	0	1	0	0	0	0	0
135.	0	0	0		0	1	0	0	0	0	0	0	0	0	0	0	0	0	0	0	0	0	0	1	0	0	0	0	0	0	0	0	0						0	0	0	0	0						0
136.	0	1	1		0	1	0	0	0	0	0	0	0	0	0	0	1	0	0	0	0	0	0																0	0	1	0	0						0
137.	1	1	1		0	1	0	1	1	1	0	0	1	0	0	0	0	0
138.	1	1	1		1	1	1	1	1	0	1	0	1	0	0	0	0	0
139.	0	0	0		0	1	0	0	0	0	0	0	0	0	0	0	0	0	0	0	0	0	0	0	1	0	0	0	0	0	0	0	0						0	0	0	0	0						0
140.	1	1	1		1	1	0	1	1	0	0	0	1	0	0	0	0	0
141.	1	1	1		1	1	1	1	0	0	0	0	1	0	0	0	0	0
142.	0	1	0		1	0	0	0	0	0	0	0	0	0	0	0	0	0	0	0	0	0	0						0	0	0	0	0											0	0	0	0	0	0
143.	1	0	1		0	1	0	1	1	1	1	1	1	0	0	0	0	0
144.	1	1	1		0	1	0	1	0	0	0	0	1	0	0	0	0	0
145.	1	1	1		1	1	1	1	1	1	0	1	1	0	0	0	0	0
146.	1	1	1		1	0	1	0	0	0	0	0	1	0	0	0	0	0
147.	0	0	0		0	1	0	0	0	0	0	0	0	0	0	0	0	0	0	0	0	0	0	0	0	0	0	0	0	0	0	0	0						0	0	0	0	0						0
148.	1	1	1		1	1	0	1	0	0	0	1	0		0	0	0	0																															1
149.	1	1	0		0	1	1	1	1	1	0	0	1		0	0	0	0
150.	1	1	1		1	1	0	1	1	1	1	0	1	0	0	0	0	0
151.	1	0	1		1	1	0	0	0	0	0	0	1	0	0	0	0	0
152.	1	1	1		1	1	1	0	1	1	1	1	1	0	0	0	0	0
153.	1	1	0		1	0	0	0	1	0	0	0	1	0	0	0	0	0
154.	1	1	1		1	1	1	0	1	1	1	1	1	0	0	0	0	0
155.	0	0	0		1	1	0	0	0	0	0	0	0	0	0	0	0	0	0	0	0	0	0	0	0	0	0	0	0	0	0	0	0																0
156.	1	1	1		1	1	1	1	1	1	0	1	1	0	0	0	0	0
157.	0	1	1		1	1	0	0	0	0	1	0	1	0	0	0	0	0
158.	1	1	1		1	1	1	1	1	1	1	1	1	0	0	0	0	0
159.	1	0	1		1	1	1	1	0	0	0	1	1	0	0	0	0	0
160.	1	1	1		1	1	1	1	1	0	0	0	1	0	0	0	0	0
161.	0	0	1	1	CASE CREATOR	0	0	0	0	1	0	1	0		0	0	0	0	1	0	0	0	0	1	0	0	0	0																1	0	0	0	0	1
162.	1	1	1	1		1	1	0	1	0	0	0	0	1	0	0	0	0
163.	1	1	0	1		0	0	0	0	1	1	1	1	0	0	0	0	0
164.	0	0	1	1		0	0	0	0	0	0	0	1	0	0	0	0	0
165.	1	1	1	1		1	1	1	1	1	0	0	0	0	0	0	0	0
166.	1	1	1	1		1	0	1	0	0	1	1	1	0	0	0	0	0
167.	1	1	1	1		1	1	1	1	1	1	1	1	0	0	0	0	0
168.	1	0	1	1		1	1	1	1	1	0	1	1	0	0	0	0	0
169.	1	1	1	1		1	1	1	1	1	1	1	1	0	0	0	0	0
170.	1	1	1	1		1	1	1	1	1	1	1	1		0	0	0	0
171.	1	1	1	1		1	1	1	1	1	0	0	0	0	1	0	0	0
172.	0	0	1	0		1	0	0	0	1	0	1	0	0	0	0	0	0	0	0	0	1	0	0	0	0	0	0						0	0	0	0	0											0
173.	1	1	1	1		0	0	1	0	0	0	0	0		0	0	0	0																										0	0	0	0	0	0
174.	1	1	1	1		1	1	1	1	1	0	1	1	0	0	0	0	0
175.	1	1	1	1		1	1	1	1	1	1	0	1		0	0	0	0
176.	0	1	1	1		1	1	0	0	0	1	1	1	0	0	0	0	0
177.	1	1	1	1		1	1	1	1	1	0	1	1	0	0	0	0	0
178.	1	1	1	1		1	1	1	0	0	0	1	0	0	1	0	0	0
179.	0	0	0	0		0	0	0	0	0	0	0	1	0	0	0	0	1
180.	1	1	1	1		1	1	1	1	1	1	1	1	0	0	0	0	0
181.	1	1	1	1		1	1	1	1	1	1	1	1		0	0	0	0
182.	1	1	1	1		1	0	1	1	1	0	0	1			0	0	0
183.	1	1	1	1		1	0	0	0	0	0	0	0	0	0	0	0	0																															0
184.	0	1	1	1		1	1	1	1	0	0	0	0	0	0	0	1	0	1	0	0	0	0
185.	1	1	1	1		1	1	1	0	1	0	0	1	0	0	0	0	0
186.	0	0	0	0		0	0	0	0	0	0	0	0	1	0	0	0	1	0	0	0	0	0	0	0	0	0	0	0	0	0	0	0	0	0	0	0	0						0	0	0	0	0	0
187.	1	1	0	1		1	1	1	0	1	1	1	0	0	0	0	0	0											0	0	0	0	0
188.	1	1	1	0		1	0	0	0	0	0	0	0	0	0	0	0	0																1	0	0	0	0											0
189.	1	1	1	1		1	1	1	1	1	1	1	1	0	0	0	0	0
190.	1	1	1	1		0	0	0	0	0	0	0	0	0	0	0	0	0																										0	0	0	0	0	0
191.	0	0	0	0		0	0	0	0	0	0	0	0	0	0	0	0	1	0	0	0	0	0	0	1	0	0	0	0	0	0	0	0	0	1	0	0	0						0	0	0	0	0	0
192.	1	1	1	1		1	1	1	1	1	1	1	1	0	0	0	0	0
193.	0	0	0	0		0	0	0	0	0	0	0	0	0	0	0	0	1	0	0	0	0	0	0	0	0	0	0	0	0	0	0	0	1	0	0	0	0						1	0	0	0	0	1
194.	1	1	1	1		1	1	1	1	1	1	0	0	0	1	0	0	0
195.	1	1	1	1		1	1	1	1	1	1	0	1	0	0	0	0	0
196.	1	1	1	1		1	1	0	1	1	1	1	1	0	0	0	0	0
197.	1	1	1	1		1	1	1	1	1	1	1	1	0	0	0	0	0
198.	1	1	1	1		1	0	1	0	1	0	1	0	0	1	0	0	0																															0
199.	1	1	1	1		0	0	0	0	0	0	0	0	0	1		0	0																										0	0	0	0	0	0
200.	0	1	0	0		0	1	1	1	1	0	1	1			0	0	0
[truncated: 29 more columns]

## Sheet: Disease_grouping
Diagnosis	acute disorder?	group
acute stroke	yes	Neurovascular
transient ischemic attack	yes	Neurovascular
acute stroke	yes	Neurovascular
meningitis	yes	Neuroinfection
Guillain-Barré syndrome	yes	Neuromuscular and peripheral nerve disorders
sinus thrombosis	yes	Neurovascular
myasthenia gravis	no	Neuromuscular and peripheral nerve disorders
amyotrophic lateral sclerosis	no	Neurodegenerative
acute stroke	yes	Neurovascular
demyelination	no	Demyelination disoders of the CNS
Wernicke's encephalopathy	yes	Metabolic
migraine with aura	no	Headache
normal pressure hydrocephalus	no	Other
polyneuropathy (chemotherapy-induced)	no	Neuromuscular and peripheral nerve disorders
transient ischemic attack	yes	Neurovascular
optic neuritis	no	Demyelination disoders of the CNS
radiculopathy/discus herniation	yes	Spinal cord and radicular syndromes
spinal cord compression	yes	Spinal cord and radicular syndromes
optic nerve compression (neuroendocrine tumor)	no	Neurooncology
sinus thrombosis	yes	Neurovascular
acute stroke	yes	Neurovascular
migraine without aura	no	Headache
traumatic brain injury	yes	Other
epilepsy	yes	Epilepsy
demyelination	no	Demyelination disoders of the CNS
tension headace	no	Headache
provoked seizure	yes	Epilepsy
acute stroke	yes	Neurovascular
Parkinson's disease	no	Neurodegenerative
Guillain-Barré syndrome	yes	Neuromuscular and peripheral nerve disorders
Creutzfeld-Jacob disease	no	Neurodegenerative
tension headace	no	Headache
spinal cord compression / spondylodiscitis	yes	Spinal cord and radicular syndromes
stiff person syndrome	no	Other
Lambert-Eaton myasthenia syndrome	no	Neurooncology
vertebrobasilaris insufficiency	yes	Neurovascular
subarachnoid hemorrhage (aneurysm rupture)	yes	Neurovascular
spinal muscular atrophy type IV.	no	Neurodegenerative
acute stroke	yes	Neurovascular
chronic inflammatory demyelinating polyneuropathy (CIDP)	no	Neuromuscular and peripheral nerve disorders
sinus thrombosis	yes	Neurovascular
subarachnoid hemorrhage	yes	Neurovascular
symptomatic epilepsy	yes	Epilepsy
myasthenia gravis	no	Neuromuscular and peripheral nerve disorders
demyelination	no	Demyelination disoders of the CNS
Parkinson's disease	no	Neurodegenerative
amyotrophic lateral sclerosis	no	Neurodegenerative
Guillain-Barré syndrome	yes	Neuromuscular and peripheral nerve disorders
transient ischemic attack	yes	Neurovascular
diabetic polyneuropathy	no	Neuromuscular and peripheral nerve disorders
brain metastasis/acute stroke	yes	Neurovascular
radiculopathy/discus hernia	yes	Spinal cord and radicular syndromes
meningoencephalitis	yes	Neuroinfection
transient ischemic attack	yes	Neurovascular
acute stroke	yes	Neurovascular
acute stroke	yes	Neurovascular
acute stroke	yes	Neurovascular
herpes zooster/herpetic neuralgia	no	Neuroinfection
transient global amnesia	no	Neurovascular
hepatic encephalopathy	no	Metabolic
acute stroke	yes	Neurovascular
hypophysis adenoma	no	Neurooncology
transient ischemic attack	yes	Neurovascular
chronic inflammatory demyelinating polyneuropathy (CIDP)	no	Neuromuscular and peripheral nerve disorders
provoked seizure	yes	Epilepsy
tension headace	no	Headache
medication overdose headache	no	Headache
vestibular neuritis	no	Other
Alzheimer's disease	no	Neurodegenerative
frontotemporal dementia	no	Neurodegenerative
Creutzfeld-Jacob disease	no	Neurodegenerative
Huntington's disease	no	Neurodegenerative
cavernosus sinus thrombosis	yes	Neurovascular
acute stroke	yes	Neurovascular
demyelination	no	Demyelination disoders of the CNS
Wilson's disease	no	Neurodegenerative
cauda equina syndrome	yes	Spinal cord and radicular syndromes
cluster headache	no	Headache
amaurosis fugax	yes	Neurovascular
otogenic brain abscess	yes	Neuroinfection
myasthenia gravis	no	Neuromuscular and peripheral nerve disorders
carpal tunnel syndrome	no	Neuromuscular and peripheral nerve disorders
critical illness polyneuropathy	no	Neuromuscular and peripheral nerve disorders
Guillain-Barré syndrome	yes	Neuromuscular and peripheral nerve disorders
motoneuron disease	no	Neurodegenerative
chronic inflammatory demyelinating polyneuropathy (CIDP)	no	Neuromuscular and peripheral nerve disorders
demyelination	no	Demyelination disoders of the CNS
trigeminal neuralgy	no	Headache
migraine without aura	no	Headache
dystrophia myotonica	no	Hereditary neurological disorders
Tolosa-Hunt syndrome	no	Headache
cluster headache	no	Headache
sinus thrombosis	yes	Neurovascular
acute stroke	yes	Neurovascular
Wernicke's encephalopathy	yes	Metabolic
titin-associated myasthenia gravis	no	Neuromuscular and peripheral nerve disorders
spinal muscular atrophy type IV.	no	Neurodegenerative
spinal cord compression / tumor	yes	Neurooncology
migraine with aura	no	Headache
mononeuritis multiplex (ANCA-vasculitis associated)	no	Neuromuscular and peripheral nerve disorders
demyelination	no	Demyelination disoders of the CNS
benign positional paroxymal vertigo	no	Other
mitochondrial myopathy	no	Hereditary neurological disorders
Creutzfeld-Jacob disease	no	Neurodegenerative
epilepsy	yes	Epilepsy
acute stroke	yes	Neurovascular
conus medullaris syndrome	yes	Spinal cord and radicular syndromes
autoimmune encephalitis	no	Other
acute stroke	yes	Neurovascular
Pompe disease	no	Hereditary neurological disorders
neuroborreliosis	no	Neuroinfection
subdural hematoma	yes	Other
meningitis	yes	Neuroinfection
brain tumor	no	Neurooncology
posterior reversible leukoencephalopathy syndrome (PRES)	yes	Other
subarachnoidal hemorrhage	yes	Neurovascular
neurofibromatosis	no	Hereditary neurological disorders
pseudotumor cerebri	no	Other
somatization	no	Other
brain metastasis	no	Neurooncology
amyotrophic lateral sclerosis	no	Neurodegenerative
Parkinson's disease	no	Neurodegenerative
paraneoplastic cerebellar degeneration	no	Neurooncology
episodic ataxia type 2	no	Hereditary neurological disorders
progressive supranuclear palsy	no	Neurodegenerative
Creutzfeld-Jacob disease	no	Neurodegenerative
cerebral autosomal dominant arteriopathy (CADASIL)	no	Hereditary neurological disorders
brain metastasis	no	Neurooncology
multisystem atrophy	no	Neurodegenerative
Fabry's disease	no	Hereditary neurological disorders
benign paroxysmal postitional vertigo	no	Other
Wernicke's encephalopathy	yes	Metabolic
Friedreich's ataxia	no	Hereditary neurological disorders
essential tremor	no	Other
superficial siderosis	no	Other
corticobasal syndrome / corticobasal degeneration	no	Neurodegenerative
postinfectious cerebellitis	no	Other
ataxia telangiectasia	no	Hereditary neurological disorders
Niemann-Pick C	no	Hereditary neurological disorders
diffuse Lewy body cognitive disorder	no	Neurodegenerative
Miller-Fisher syndrome	yes	Neuromuscular and peripheral nerve disorders
cerebellar ataxia neuropathy vestibular areflexia syndrome	no	Neurodegenerative
drug-induced secondary parkinsonism	no	Other
hereditary spastic paraparesis	no	Hereditary neurological disorders
Huntington's disease	no	Neurodegenerative
cervical myelopathy (traumatic)	yes	Spinal cord and radicular syndromes
POLG-associated mitochondrial ataxia	no	Hereditary neurological disorders
sinus thrombosis	yes	Neurovascular
drug-induced cerebellar ataxia	no	Other
Gilles de la Tourette syndrome	no	Other
spinocerebellar ataxia II.	no	Hereditary neurological disorders
subarachnoidal hemorrhage	yes	Neurovascular
spinocerebellar ataxia VII.	no	Hereditary neurological disorders
acute stroke	yes	Neurovascular
mitochondrial encephalomyopathy, lactic acidosis, acute stroke-like episodes (MELAS)	no	Hereditary neurological disorders
Guillain-Barré syndrome	yes	Neuromuscular and peripheral nerve disorders
dystrophia myotonica I.	no	Hereditary neurological disorders
carpal tunnel syndrome	no	Neuromuscular and peripheral nerve disorders
hereditary neuropathy with liability to pressure plasies	no	Hereditary neurological disorders
normal pressure hydrocephalus	no	Other
subarachnoid hemorrhage	yes	Neurovascular
acute stroke	yes	Neurovascular
demyelination	no	Demyelination disoders of the CNS
transient global amnesia	no	Other
somatization and tension headache	no	Headache
intracranial hemorrhage (traumatic)	yes	Other
convulsive seizure	yes	Epilepsy
secondary parkinsonism	no	Other
metabolic encephalopathy	no	Metabolic
acute stroke	yes	Neurovascular
meningitis	yes	Neuroinfection
Wernicke's encephalopathy	yes	Metabolic
hypoxic encephalopathy	yes	Other
provoked seizure / alcohol withrawal	yes	Epilepsy
acute stroke	yes	Neurovascular
brain metastasis	yes	Neurooncology
myasthenia gravis	no	Neuromuscular and peripheral nerve disorders
sinus thrombosis	yes	Neurovascular
polymyalgia rheumatica	no	Other
diabetic polyneuropathy	no	Neuromuscular and peripheral nerve disorders
amaurosis fugax	yes	Neurovascular
demyelination	no	Demyelination disoders of the CNS
autoimmune encephalitis	no	Other
Guillain-Barré syndrome	yes	Neuromuscular and peripheral nerve disorders
migraine with aura	no	Headache
demyelination	no	Demyelination disoders of the CNS
recurrent parasellar meningeoma	no	Neurooncology
progressive supranuclear palsy	no	Neurodegenerative
acute stroke	yes	Neurovascular
hand-knob acute stroke	yes	Neurovascular
vitamin B12 deficiency	no	Metabolic
carpal tunnel syndrome	no	Neuromuscular and peripheral nerve disorders
Bickerstaff encephalitis	yes	Other
left pertrochanteric fracture	yes	Other
cervical radiculopathy	yes	Spinal cord and radicular syndromes
sleep apnea / demyelination	no	Other
acute stroke	yes	Neurovascular
cerebral tumor-related symptomatic epilepsy	yes	Neurooncology
infection / sepsis	yes	Other
acute symptomatic epileptic seizure (trauma induced?)	yes	Epilepsy

## Sheet: Data_summary_and_graphs
case solving data and probabilites				acute match	acute probability	chronic match	chronic probability	overall probability
examiner	solved cases	match	missed
MD I.	200	109	91	58	68.2353	51	44.3478	54.5
MD II.	200	131	69	63	74.1176	68	59.1304	65.5
MD III.	200	117	83	57	67.0588	60	52.1739	58.5
MD IV.	200	115	85	61	71.7647	54	46.9565	57.5
MD V.	200	103	97	49	57.6471	54	46.9565	51.5
MD VI.	200	110	90	63	74.1176	47	40.8696	55
Expert I.	160	131	29	54	85.7143	77	79.3814	81.875
Expert II.	160	129	31	59	90.7692	70	73.6842	80.625
Expert III.	160	132	28	65	90.2778	67	76.1364	82.5
Expert IV.	160	137	23	72	92.3077	65	79.2683	85.625
Expert V.	160	127	33	54	87.0968	73	74.4898	79.375
Expert VI.	200	159	41	66	77.6471	93	80.8696	79.5
ChatGPT Top1	200	137	63	61	71.7647	76	66.087	68.5
ChatGPT Top3		158	42	70	82.3529	88	76.5217	79
ChatGPT Top5		167	33	73	85.8824	94	81.7391	83.5
case solving probability
examiner	mean	SD
MDs	57.0833	4.80017
Experts	81.5833	2.34076
ChatGPT Top1	68.5	0
ChatGPT Top3	79	0
ChatGPT Top5	83.5	0
acute case solving probability
examiner	mean	SD
MDs	68.8235	6.21417
Experts	87.3021	5.32381
ChatGPT Top1	71.7647	0
ChatGPT Top3	82.3529	0
ChatGPT Top5	85.8824	0
chronic case solving probability
examiner	mean	SD
MDs	48.4058	6.4293
Experts	77.3049	2.94189
ChatGPT Top1	66.087	0
ChatGPT Top3	76.5217	0
ChatGPT Top5	81.7391	0
false diagnosis equivalency with ChatGPT
examiner	missed by both	ChatGPT Top1	ChatGPT Top3	ChatGPT Top5
MD I.	44	11	16	18
MD II.	36	12	16	16
MD III.	47	24	27	28
MD IV.	43	11	14	15
MD V.	52	16	21	22
MD VI.	43	6	11	12
Expert I.	19	4	4	5
Expert II.	19	5	8	9
Expert III.	15	1	1	1
Expert IV.	14	4	5	5
Expert V.	13	1	2	2
Expert VI.	22	4	5	6
OVERALL %	367	26.9755	35.4223	37.8747
MD %	265	30.1887	39.6226	41.8868
EXPERT%	102	18.6275	24.5098	27.451
solved controversial cases		probability	number of controversial cases
ChatGPT Top1	4	40	10
ChatGPT Top3	6	60
ChatGPT Top5	6	60
DISEASE GROUPING
Neurovascular	43
Neuroinfection	7
Neuromuscular and peripheral nerve disorders	23
Neurodegenerative	24
Demyelination disoders of the CNS	10
Metabolic	7
Headache	14
Spinal cord and radicular syndromes	8
Neurooncology	11
Epilepsy	8
Hereditary neurological disorders	17
Other	28
OVERALL	200

## Sheet: Statistic_for_all
Success * participant
participant	Mean	N	Std. Deviation
N1	0.81875	160	0.386435
N2	0.80625	160	0.396476
N3	0.825	160	0.38116
N4	0.85625	160	0.351938
N5	0.79375	160	0.405882
N6	0.795	200	0.404715
MD1	0.545	200	0.49922
MD2	0.655	200	0.476561
MD3	0.585	200	0.493958
MD4	0.575	200	0.495584
MD5	0.515	200	0.501029
MD6	0.55	200	0.498742
Top1	0.685	200	0.465682
Top3	0.790055	181	0.408399
Top5	0.833333	180	0.373718
Total	0.699022	2761	0.458766
Success * group5
group5	Mean	N	Std. Deviation
Neurogolist	0.815	1000	0.388492
MD	0.570833	1200	0.495164
Top1	0.685	200	0.465682
Top3	0.790055	181	0.408399
Top5	0.833333	180	0.373718
Total	0.699022	2761	0.458766
Estimates
group5	Mean	Std. Error	95% Wald Confidence Interval
			Lower	Upper
Neurogolist	0.816596	0.0202641	0.773514	0.85304
MD	0.571502	0.0264134	0.519136	0.622314
Top1	0.685	0.0328462	0.617392	0.745585
Top3	0.796667	0.029759	0.732143	0.848856
Top5	0.838291	0.0273197	0.777398	0.884991
Pairwise Comparisons with Sidak correction
(I) group5		Mean Difference (I-J)	Std. Error	df	Sidak Sig.	95% Wald Confidence Interval for Difference
						Lower	Upper
Neurogolist	MD	,25a	0.0214311	1	0	0.185095	0.305093
	Top1	,13a	0.0322704	1	0.000454328	0.0412508	0.221941
	Top3	0.019929	0.0291159	1	0.998893	-0.0615845	0.101442
	Top5	-0.0216952	0.0274406	1	0.996326	-0.0985187	0.0551282
MD	Neurogolist	-,25a	0.0214311	1	0	-0.305093	-0.185095
	Top1	-,11a	0.0302443	1	0.00174785	-0.198171	-0.0288258
	Top3	-,23a	0.0307291	1	2.3459e-12	-0.311195	-0.139135
	Top5	-,27a	0.0297112	1	0	-0.34997	-0.183609
Top1	Neurogolist	-,13a	0.0322704	1	0.000454328	-0.221941	-0.0412508
	MD	,11a	0.0302443	1	0.00174785	0.0288258	0.198171
	Top3	-,11a	0.0236323	1	2.29915e-05	-0.177828	-0.0455052
	Top5	-,15a	0.0264585	1	6.88756e-08	-0.227365	-0.0792172
Top3	Neurogolist	-0.019929	0.0291159	1	0.998893	-0.101442	0.0615845
	MD	,23a	0.0307291	1	2.3459e-12	0.139135	0.311195
	Top1	,11a	0.0236323	1	2.29915e-05	0.0455052	0.177828
	Top5	-0.0416242	0.0154587	1	0.0686763	-0.0849029	0.00165437
Top5	Neurogolist	0.0216952	0.0274406	1	0.996326	-0.0551282	0.0985187
	MD	,27a	0.0297112	1	0	0.183609	0.34997
	Top1	,15a	0.0264585	1	6.88756e-08	0.0792172	0.227365
	Top3	0.0416242	0.0154587	1	0.0686763	-0.00165437	0.0849029
Pairwise comparisons of estimated marginal means based on the original scale of dependent variable success
a. The mean difference is significant at the ,05 level.

## Sheet: Statistic_for_acute
Success * participanta
participant	Mean	N	Std. Deviation
N1	0.857143	63	0.352738
N2	0.907692	65	0.291712
N3	0.902778	72	0.298339
N4	0.923077	78	0.268194
N5	0.870968	62	0.337972
N6	0.776471	85	0.419083
MD1	0.682353	85	0.468324
MD2	0.741176	85	0.440588
MD3	0.670588	85	0.472789
MD4	0.717647	85	0.452816
MD5	0.576471	85	0.49705
MD6	0.741176	85	0.440588
Top1	0.717647	85	0.452816
Top3	0.842857	70	0.366563
Top5	0.869565	69	0.339248
Total	0.777394	1159	0.416175
a. acute = Yes
Success * group5a
group5	Mean	N	Std. Deviation
Neurogolist	0.870588	425	0.336051
MD	0.688235	510	0.463669
Top1	0.717647	85	0.452816
Top3	0.842857	70	0.366563
Top5	0.869565	69	0.339248
Total	0.777394	1159	0.416175
a. acute = Yes
Estimatesa
group5	Mean	Std. Error	95% Wald Confidence Interval
			Lower	Upper
Neurogolist	0.879894	0.0248141	0.822185	0.920681
MD	0.690714	0.0347158	0.618917	0.754353
Top1	0.717647	0.048825	0.613146	0.80299
Top3	0.839177	0.042857	0.736861	0.906744
Top5	0.862647	0.0398627	0.764599	0.92392
a. acute = Yes
Pairwise Comparisonsa
(I) group5		Mean Difference (I-J)	Std. Error	df	Sidak Sig.	95% Wald Confidence Interval for Difference
						Lower	Upper
Neurogolist	MD	,19b	0.0318022	1	2.7038e-08	0.100146	0.278214
	Top1	,16b	0.0505373	1	0.0131745	0.0207614	0.303732
	Top3	0.0407173	0.04286	1	0.984811	-0.0792747	0.160709
	Top5	0.017247	0.0399224	1	0.999983	-0.0945208	0.129015
MD	Neurogolist	-,19b	0.0318022	1	2.7038e-08	-0.278214	-0.100146
	Top1	-0.026933	0.0466685	1	0.999751	-0.157587	0.103721
	Top3	-,15b	0.0461551	1	0.0128963	-0.27768	-0.0192456
	Top5	-,17b	0.043195	1	0.000687823	-0.292863	-0.051003
Top1	Neurogolist	-,16b	0.0505373	1	0.0131745	-0.303732	-0.0207614
	MD	0.026933	0.0466685	1	0.999751	-0.103721	0.157587
	Top3	-,12b	0.0391552	1	0.0189422	-0.231149	-0.0119098
	Top5	-,14b	0.0407437	1	0.00371887	-0.259067	-0.0309328
Top3	Neurogolist	-0.0407173	0.04286	1	0.984811	-0.160709	0.0792747
	MD	,15b	0.0461551	1	0.0128963	0.0192456	0.27768
	Top1	,12b	0.0391552	1	0.0189422	0.0119098	0.231149
	Top5	-0.0234703	0.0207907	1	0.950055	-0.0816764	0.0347359
Top5	Neurogolist	-0.017247	0.0399224	1	0.999983	-0.129015	0.0945208
	MD	,17b	0.043195	1	0.000687823	0.051003	0.292863
	Top1	,14b	0.0407437	1	0.00371887	0.0309328	0.259067
	Top3	0.0234703	0.0207907	1	0.950055	-0.0347359	0.0816764
Pairwise comparisons of estimated marginal means based on the original scale of dependent variable success
a. acute = Yes
b. The mean difference is significant at the ,05 level.

## Sheet: Statistic_for_nonacute
success * participanta
participant	Mean	N	Std. Deviation
N1	0.793814	97	0.406667
N2	0.736842	95	0.442683
N3	0.761364	88	0.428693
N4	0.792683	82	0.407879
N5	0.744898	98	0.43816
N6	0.808696	115	0.395049
MD1	0.443478	115	0.498969
MD2	0.591304	115	0.493744
MD3	0.521739	115	0.501713
MD4	0.469565	115	0.501257
MD5	0.469565	115	0.501257
MD6	0.408696	115	0.493744
Top1	0.66087	115	0.475486
Top3	0.756757	111	0.430987
Top5	0.810811	111	0.393435
Total	0.642322	1602	0.479466
a. acute = No
success * group5a
group5	Mean	N	Std. Deviation
Neurogolist	0.773913	575	0.41866
MD	0.484058	690	0.500108
Top1	0.66087	115	0.475486
Top3	0.756757	111	0.430987
Top5	0.810811	111	0.393435
Total	0.642322	1602	0.479466
a. acute = No
Estimatesa
group5	Mean	Std. Error	95% Wald Confidence Interval
			Lower	Upper
Neurogolist	0.773474	0.0297573	0.709954	0.826483
MD	0.484013	0.036319	0.413625	0.55504
Top1	0.66087	0.0441461	0.569818	0.741396
Top3	0.762978	0.0404254	0.675013	0.833023
Top5	0.816474	0.036931	0.732938	0.878221
a. acute = No
Pairwise Comparisonsa
(I) group5		Mean Difference (I-J)	Std. Error	df	Sidak Sig.	95% Wald Confidence Interval for Difference
						Lower	Upper
Neurogolist	MD	,29b	0.0290921	1	0	0.208015	0.370908
	Top1	0.112605	0.0422589	1	0.0744523	-0.00570438	0.230914
	Top3	0.0104965	0.0394836	1	1	-0.100043	0.121036
	Top5	-0.0429994	0.0373919	1	0.943806	-0.147683	0.061684
MD	Neurogolist	-,29b	0.0290921	1	0	-0.370908	-0.208015
	Top1	-,18b	0.0390279	1	5.85525e-05	-0.28612	-0.0675932
	Top3	-,28b	0.0406191	1	6.5189e-11	-0.392683	-0.165247
	Top5	-,33b	0.0395629	1	0	-0.443222	-0.221699
Top1	Neurogolist	-0.112605	0.0422589	1	0.0744523	-0.230914	0.00570438
	MD	,18b	0.0390279	1	5.85525e-05	0.0675932	0.28612
	Top3	-,10b	0.0291226	1	0.00453725	-0.183641	-0.0205756
	Top5	-,16b	0.0344497	1	6.27665e-05	-0.25205	-0.0591577
Top3	Neurogolist	-0.0104965	0.0394836	1	1	-0.121036	0.100043
	MD	,28b	0.0406191	1	6.5189e-11	0.165247	0.392683
	Top1	,10b	0.0291226	1	0.00453725	0.0205756	0.183641
	Top5	-0.0534958	0.0214538	1	0.119516	-0.113558	0.0065667
Top5	Neurogolist	0.0429994	0.0373919	1	0.943806	-0.061684	0.147683
	MD	,33b	0.0395629	1	0	0.221699	0.443222
	Top1	,16b	0.0344497	1	6.27665e-05	0.0591577	0.25205
	Top3	0.0534958	0.0214538	1	0.119516	-0.0065667	0.113558
Pairwise comparisons of estimated marginal means based on the original scale of dependent variable success
a. acute = No
b. The mean difference is significant at the ,05 level.
